# Supplementary material for: Quantitative Trait Nucleotides Impacting the Technological Performances of Industrial Saccharomyces cerevisiae Strains
Source: Front Genet. 2019 Jul 23;10:683. doi: 10.3389/fgene.2019.00683 (PMC6664092; doi:10.3389/fgene.2019.00683)
Supplement: Table S1 — Description of the QTGs reported. [file Table_1.xlsx]

## Sheet: Feuil1
Gene	Variant	Number of isolates bearing the functional allele	Origins of these isolates
YBR132C	p.His256Tyr	199	1.Wine_European': 115, '8.Mixed_origin': 26, '3.Brazilian_bioethanol': 23, 'M3.Mosaic_region_3': 14, 'M1.Mosaic_region_1': 9, '12.West_African_cocoa': 6, 'NA': 5, 'M2.Mosaic_region_2': 1
YBR140C	p.Val2651Ala	986	1.Wine_European': 362, 'M3.Mosaic_region_3': 106, '8.Mixed_origin': 72, 'NA': 48, '25.Sake': 47, '26.Asian_fermentation': 39, '3.Brazilian_bioethanol': 35, '5.French_dairy': 32, '10.French_Guiana_human': 31, '7.Mosaic_beer': 21, 'M2.Mosaic_region_2': 20, '6.African_beer': 20, '11.Ale_beer': 18, 'M1.Mosaic_region_1': 17, '2.Alpechin': 17, '23.North_American_oak': 13, '12.West_African_cocoa': 12, '…
YBR140C	p.Val2935Met	11	13.African_palm_wine': 6, 'M3.Mosaic_region_3': 5
YBR158W	p.Val368Asp	1007	1.Wine_European': 362, 'M3.Mosaic_region_3': 110, '8.Mixed_origin': 72, 'NA': 48, '25.Sake': 47, '26.Asian_fermentation': 39, '3.Brazilian_bioethanol': 35, '5.French_dairy': 31, '10.French_Guiana_human': 31, '13.African_palm_wine': 28, '7.Mosaic_beer': 21, 'M2.Mosaic_region_2': 20, '6.African_beer': 20, '11.Ale_beer': 18, 'M1.Mosaic_region_1': 17, '2.Alpechin': 17, '12.West_African_cocoa': 13, '2…
YBR160W	p.Ser79Phe	1	13.African_palm_wine': 1
YBR182C	p.Gln110Arg	1001	1.Wine_European': 362, 'M3.Mosaic_region_3': 113, '8.Mixed_origin': 72, 'NA': 48, '25.Sake': 47, '3.Brazilian_bioethanol': 35, '5.French_dairy': 32, '10.French_Guiana_human': 31, '26.Asian_fermentation': 29, '13.African_palm_wine': 28, '7.Mosaic_beer': 21, 'M2.Mosaic_region_2': 20, '6.African_beer': 20, '11.Ale_beer': 18, 'M1.Mosaic_region_1': 17, '2.Alpechin': 17, '12.West_African_cocoa': 13, '2…
YBR182C	p.Pro269Gln	41	25.Sake': 39, 'M1.Mosaic_region_1': 1, '26.Asian_fermentation': 1
YBR297W	p.Phe343Leu	8	6.African_beer': 8
YCL009C	p.Ala56Pro	39	1.Wine_European': 39
YCL009C	p.Ser4Leu	20	1.Wine_European': 19, 'NA': 1
YCL025C	p.Ala316Val	897	1.Wine_European': 322, 'M3.Mosaic_region_3': 106, '8.Mixed_origin': 49, 'NA': 47, '25.Sake': 47, '26.Asian_fermentation': 38, '3.Brazilian_bioethanol': 35, '10.French_Guiana_human': 31, '13.African_palm_wine': 28, '7.Mosaic_beer': 21, 'M2.Mosaic_region_2': 19, '5.French_dairy': 17, '2.Alpechin': 17, 'M1.Mosaic_region_1': 16, '12.West_African_cocoa': 13, '11.Ale_beer': 13, '23.North_American_oak':…
YCL025C	p.Ala530Ser	44	25.Sake': 30, '26.Asian_fermentation': 11, '15.CHNII': 2, '24.Asian_islands': 1
YCL025C	p.Asn142Ser	45	1.Wine_European': 45
YCL025C	p.Asp597Asn	450	1.Wine_European': 300, '8.Mixed_origin': 47, 'M3.Mosaic_region_3': 37, '7.Mosaic_beer': 18, '11.Ale_beer': 14, 'M1.Mosaic_region_1': 10, 'M2.Mosaic_region_2': 10, '4.Mediterranean_oak': 7, 'NA': 4, '3.Brazilian_bioethanol': 1, '2.Alpechin': 1, '26.Asian_fermentation': 1
YCL025C	p.Gln92Arg	228	M3.Mosaic_region_3': 47, '25.Sake': 47, '26.Asian_fermentation': 38, 'NA': 28, '3.Brazilian_bioethanol': 26, '23.North_American_oak': 13, '18.Far_East_Asia': 8, '24.Asian_islands': 5, '11.Ale_beer': 4, '22.Far_East_Russian': 4, 'M2.Mosaic_region_2': 3, '7.Mosaic_beer': 3, '14.CHNIII': 2
YCL025C	p.Gly24Glu	602	M3.Mosaic_region_3': 84, '1.Wine_European': 66, 'NA': 48, '25.Sake': 47, '26.Asian_fermentation': 39, '8.Mixed_origin': 35, '10.French_Guiana_human': 31, '3.Brazilian_bioethanol': 30, '13.African_palm_wine': 28, '7.Mosaic_beer': 20, '6.African_beer': 19, 'M2.Mosaic_region_2': 18, '11.Ale_beer': 18, '5.French_dairy': 15, '12.West_African_cocoa': 13, '23.North_American_oak': 13, '24.Asian_islands':…
YCL025C	p.Ile466Leu	47	1.Wine_European': 47
YCL025C	p.Leu540Ile	44	1.Wine_European': 44
YCL025C	p.Leu7Pro	642	M3.Mosaic_region_3': 83, '1.Wine_European': 67, '8.Mixed_origin': 56, 'NA': 48, '25.Sake': 47, '26.Asian_fermentation': 39, '5.French_dairy': 32, '10.French_Guiana_human': 31, '3.Brazilian_bioethanol': 30, '13.African_palm_wine': 28, '7.Mosaic_beer': 20, '6.African_beer': 20, 'M2.Mosaic_region_2': 18, '11.Ale_beer': 18, '12.West_African_cocoa': 13, '23.North_American_oak': 13, '24.Asian_islands':…
YCL025C	p.Phe370Leu	49	1.Wine_European': 49
YDL022W	p.Leu164Pro	36	8.Mixed_origin': 28, '25.Sake': 5, '6.African_beer': 2, 'M3.Mosaic_region_3': 1
YDL042C	p.Ser201Gly	958	1.Wine_European': 321, 'M3.Mosaic_region_3': 113, '8.Mixed_origin': 72, 'NA': 48, '25.Sake': 47, '26.Asian_fermentation': 39, '3.Brazilian_bioethanol': 35, '5.French_dairy': 32, '10.French_Guiana_human': 31, '13.African_palm_wine': 28, '7.Mosaic_beer': 21, 'M2.Mosaic_region_2': 20, '6.African_beer': 20, '11.Ale_beer': 18, 'M1.Mosaic_region_1': 17, '12.West_African_cocoa': 13, '23.North_American_o…
YDL042C	p.Asp158Val	2	M3.Mosaic_region_3': 2
YDL042C	p.Gln178His	54	1.Wine_European': 26, '11.Ale_beer': 9, '8.Mixed_origin': 7, '7.Mosaic_beer': 6, 'M3.Mosaic_region_3': 3, 'M1.Mosaic_region_1': 2, 'NA': 1
YDL042C	p.Met424Val	461	M3.Mosaic_region_3': 82, '8.Mixed_origin': 69, '25.Sake': 47, '26.Asian_fermentation': 39, 'NA': 36, '13.African_palm_wine': 27, '6.African_beer': 19, '3.Brazilian_bioethanol': 16, '11.Ale_beer': 14, '7.Mosaic_beer': 14, 'M2.Mosaic_region_2': 13, '12.West_African_cocoa': 13, '23.North_American_oak': 13, '24.Asian_islands': 11, '21.Ecuadorean': 10, '18.Far_East_Asia': 9, '19.Malaysian': 6, '22.Far…
YDL042C	p.Pro65Thr	441	M3.Mosaic_region_3': 63, '25.Sake': 47, '26.Asian_fermentation': 39, 'NA': 38, '10.French_Guiana_human': 31, '8.Mixed_origin': 30, '5.French_dairy': 28, '13.African_palm_wine': 27, '6.African_beer': 17, '3.Brazilian_bioethanol': 16, '12.West_African_cocoa': 13, '23.North_American_oak': 13, '24.Asian_islands': 11, '21.Ecuadorean': 10, '18.Far_East_Asia': 9, 'M1.Mosaic_region_1': 7, '9.Mexican_agav…
YDL042C	p.Val92Glu	2	M3.Mosaic_region_3': 2
YDL171C	p.Asp321Asn	222	1.Wine_European': 189, '8.Mixed_origin': 16, '9.Mexican_agave': 6, 'M1.Mosaic_region_1': 4, 'M2.Mosaic_region_2': 3, 'M3.Mosaic_region_3': 2, 'NA': 2
YDL171C	p.Glu65Gly	393	1.Wine_European': 306, 'M3.Mosaic_region_3': 19, '2.Alpechin': 17, '8.Mixed_origin': 16, 'M2.Mosaic_region_2': 14, 'M1.Mosaic_region_1': 13, 'NA': 4, '3.Brazilian_bioethanol': 2, '7.Mosaic_beer': 2
YDL171C	p.Gly1988Asp	463	1.Wine_European': 302, '8.Mixed_origin': 48, 'M3.Mosaic_region_3': 25, '2.Alpechin': 17, '5.French_dairy': 17, 'M1.Mosaic_region_1': 14, 'M2.Mosaic_region_2': 11, '7.Mosaic_beer': 10, '12.West_African_cocoa': 7, 'NA': 5, '9.Mexican_agave': 4, '3.Brazilian_bioethanol': 3
YDL171C	p.Lys679Arg	692	1.Wine_European': 362, '8.Mixed_origin': 45, 'M3.Mosaic_region_3': 43, '5.French_dairy': 32, '10.French_Guiana_human': 31, '3.Brazilian_bioethanol': 30, 'NA': 22, '7.Mosaic_beer': 21, '6.African_beer': 20, '11.Ale_beer': 18, '2.Alpechin': 17, 'M1.Mosaic_region_1': 16, 'M2.Mosaic_region_2': 15, '4.Mediterranean_oak': 8, '9.Mexican_agave': 7, '17.Taiwanese': 3, '24.Asian_islands': 1, '16.CHNI': 1
YDR043C	p.Pro129His	42	1.Wine_European': 42
YDR043C	p.Thr156Ser	41	1.Wine_European': 41
YDR231C	p.Gln9Arg	154	25.Sake': 47, '26.Asian_fermentation': 39, 'M3.Mosaic_region_3': 30, '13.African_palm_wine': 8, '8.Mixed_origin': 8, 'NA': 7, '24.Asian_islands': 5, 'M2.Mosaic_region_2': 3, '11.Ale_beer': 3, 'M1.Mosaic_region_1': 2, '7.Mosaic_beer': 2
YDR235W	p.Glu526Gln	42	10.French_Guiana_human': 31, 'M3.Mosaic_region_3': 5, 'M2.Mosaic_region_2': 2, 'NA': 1, '13.African_palm_wine': 1, 'M1.Mosaic_region_1': 1, '1.Wine_European': 1
YDR235W	p.Phe467Ser	41	10.French_Guiana_human': 31, 'M3.Mosaic_region_3': 5, 'M2.Mosaic_region_2': 2, '13.African_palm_wine': 1, 'M1.Mosaic_region_1': 1, '1.Wine_European': 1
YDR293C	p.Tyr698*	1007	1.Wine_European': 362, 'M3.Mosaic_region_3': 109, '8.Mixed_origin': 72, 'NA': 48, '25.Sake': 47, '26.Asian_fermentation': 39, '3.Brazilian_bioethanol': 35, '5.French_dairy': 32, '10.French_Guiana_human': 31, '13.African_palm_wine': 28, '7.Mosaic_beer': 21, 'M2.Mosaic_region_2': 20, '6.African_beer': 20, '11.Ale_beer': 18, 'M1.Mosaic_region_1': 17, '2.Alpechin': 17, '12.West_African_cocoa': 13, '2…
YDR321W	p.Asp142His	1007	1.Wine_European': 358, 'M3.Mosaic_region_3': 113, '8.Mixed_origin': 72, 'NA': 48, '25.Sake': 47, '26.Asian_fermentation': 39, '3.Brazilian_bioethanol': 35, '5.French_dairy': 32, '10.French_Guiana_human': 31, '13.African_palm_wine': 28, '7.Mosaic_beer': 21, 'M2.Mosaic_region_2': 20, '6.African_beer': 20, '11.Ale_beer': 18, 'M1.Mosaic_region_1': 17, '2.Alpechin': 17, '12.West_African_cocoa': 13, '2…
YDR345C	p.Glu414Gln	162	1.Wine_European': 41, '8.Mixed_origin': 33, '10.French_Guiana_human': 22, '11.Ale_beer': 18, 'M3.Mosaic_region_3': 12, '13.African_palm_wine': 11, '7.Mosaic_beer': 11, '26.Asian_fermentation': 7, 'NA': 6, '5.French_dairy': 1
YDR345C	p.Ile209Val	34	1.Wine_European': 34
YDR345C	p.Ile392Val	336	M3.Mosaic_region_3': 51, '25.Sake': 45, '3.Brazilian_bioethanol': 35, 'NA': 35, '1.Wine_European': 34, '26.Asian_fermentation': 30, '6.African_beer': 20, '23.North_American_oak': 13, '13.African_palm_wine': 12, '24.Asian_islands': 11, '21.Ecuadorean': 10, '12.West_African_cocoa': 9, '7.Mosaic_beer': 9, '19.Malaysian': 6, 'M2.Mosaic_region_2': 6, '22.Far_East_Russian': 4, '14.CHNIII': 2, '20.CHN_V…
YDR345C	p.Ile449Val	45	1.Wine_European': 40, '2.Alpechin': 4, '8.Mixed_origin': 1
YDR345C	p.Met324Ile	44	1.Wine_European': 44
YDR345C	p.Thr200Ala	33	1.Wine_European': 33
YDR353W	p.Ile52Ile	993	1.Wine_European': 361, 'M3.Mosaic_region_3': 102, '8.Mixed_origin': 72, 'NA': 47, '25.Sake': 47, '26.Asian_fermentation': 39, '3.Brazilian_bioethanol': 35, '5.French_dairy': 31, '10.French_Guiana_human': 31, '13.African_palm_wine': 27, '7.Mosaic_beer': 21, 'M2.Mosaic_region_2': 20, '6.African_beer': 20, '2.Alpechin': 17, '11.Ale_beer': 17, 'M1.Mosaic_region_1': 15, '12.West_African_cocoa': 13, '2…
YDR538W	p.Asp213Gly	12	1.Wine_European': 12
YER109C	p.Cys383Gly	999	1.Wine_European': 362, 'M3.Mosaic_region_3': 103, '8.Mixed_origin': 72, 'NA': 48, '25.Sake': 47, '26.Asian_fermentation': 39, '3.Brazilian_bioethanol': 34, '5.French_dairy': 32, '10.French_Guiana_human': 31, '13.African_palm_wine': 27, '7.Mosaic_beer': 21, 'M2.Mosaic_region_2': 20, '6.African_beer': 20, '11.Ale_beer': 18, 'M1.Mosaic_region_1': 17, '2.Alpechin': 17, '12.West_African_cocoa': 13, '2…
YER148W	p.Ser42Asn	3	5.French_dairy': 2, '1.Wine_European': 1
YFL021W	p.Ala441Val	60	26.Asian_fermentation': 21, '8.Mixed_origin': 13, 'M3.Mosaic_region_3': 11, '25.Sake': 8, '1.Wine_European': 3, '11.Ale_beer': 2, 'NA': 1, '5.French_dairy': 1
YFL040W	p.Pro44Ser	20	26.Asian_fermentation': 16, 'M3.Mosaic_region_3': 3, '11.Ale_beer': 1
YFR030W	p.Ala458Thr	9	1.Wine_European': 9
YFR030W	p.Glu805Lys	14	1.Wine_European': 11, '4.Mediterranean_oak': 3
YFR030W	p.Gly687Asp	9	1.Wine_European': 9
YFR030W	p.Thr511Ile	573	M3.Mosaic_region_3': 86, '8.Mixed_origin': 65, '25.Sake': 47, 'NA': 40, '26.Asian_fermentation': 39, '1.Wine_European': 36, '5.French_dairy': 31, '10.French_Guiana_human': 31, '13.African_palm_wine': 27, '3.Brazilian_bioethanol': 22, '6.African_beer': 20, '11.Ale_beer': 17, '23.North_American_oak': 13, '12.West_African_cocoa': 12, '24.Asian_islands': 11, '21.Ecuadorean': 10, '7.Mosaic_beer': 10, …
YFR030W	p.Thr662Lys	1	1.Wine_European': 1
YGL008C	p.Asp200Glu	13	1.Wine_European': 13
YGL008C	p.Asp718Asn	535	M3.Mosaic_region_3': 77, '8.Mixed_origin': 66, '1.Wine_European': 53, '25.Sake': 47, 'NA': 42, '26.Asian_fermentation': 39, '5.French_dairy': 31, '11.Ale_beer': 18, '2.Alpechin': 17, '10.French_Guiana_human': 13, '23.North_American_oak': 13, 'M2.Mosaic_region_2': 12, '3.Brazilian_bioethanol': 12, '12.West_African_cocoa': 12, '21.Ecuadorean': 10, '7.Mosaic_beer': 10, '24.Asian_islands': 10, '18.Fa…
YGL008C	p.Gln283Arg	50	1.Wine_European': 50
YGL008C	p.Glu875Gln	50	1.Wine_European': 50
YGL008C	p.Leu176Met	19	1.Wine_European': 19
YGL008C	p.Leu290Val	19	1.Wine_European': 19
YGL008C	p.Pro74Leu	531	1.Wine_European': 314, 'M3.Mosaic_region_3': 59, '8.Mixed_origin': 56, '3.Brazilian_bioethanol': 35, 'M2.Mosaic_region_2': 17, 'M1.Mosaic_region_1': 15, '7.Mosaic_beer': 14, 'NA': 9, '5.French_dairy': 7, '11.Ale_beer': 3, '6.African_beer': 1, '26.Asian_fermentation': 1
YGL013C	p.His438Tyr	3	1.Wine_European': 3
YGL013C	p.Leu955Ser	11	1.Wine_European': 11
YGL195W	p.Glu561Asp	968	1.Wine_European': 319, 'M3.Mosaic_region_3': 113, '8.Mixed_origin': 72, 'NA': 48, '25.Sake': 47, '26.Asian_fermentation': 39, '3.Brazilian_bioethanol': 35, '5.French_dairy': 32, '10.French_Guiana_human': 31, '13.African_palm_wine': 28, '7.Mosaic_beer': 21, 'M2.Mosaic_region_2': 20, '6.African_beer': 20, '11.Ale_beer': 18, 'M1.Mosaic_region_1': 17, '2.Alpechin': 17, '12.West_African_cocoa': 13, '2…
YGL195W	p.Ala963Thr	45	1.Wine_European': 45
YGL197W	p.Thr8Ala	490	M3.Mosaic_region_3': 70, '1.Wine_European': 65, '25.Sake': 47, '26.Asian_fermentation': 39, 'NA': 38, '10.French_Guiana_human': 31, '13.African_palm_wine': 28, '6.African_beer': 20, '3.Brazilian_bioethanol': 18, '5.French_dairy': 16, '2.Alpechin': 16, '7.Mosaic_beer': 13, '23.North_American_oak': 13, '24.Asian_islands': 11, '21.Ecuadorean': 10, '18.Far_East_Asia': 9, '4.Mediterranean_oak': 8, '9.…
YGL197W	p.Asp367Asn	71	1.Wine_European': 49, '5.French_dairy': 21, '7.Mosaic_beer': 1
YGL197W	p.Thr969Ile	49	1.Wine_European': 49
YGL202W	p.Lys7Arg	313	M3.Mosaic_region_3': 60, '25.Sake': 47, '26.Asian_fermentation': 39, 'NA': 30, '13.African_palm_wine': 28, '5.French_dairy': 26, '23.North_American_oak': 13, '24.Asian_islands': 11, '21.Ecuadorean': 10, '18.Far_East_Asia': 9, '19.Malaysian': 6, '1.Wine_European': 5, '22.Far_East_Russian': 4, '11.Ale_beer': 3, '17.Taiwanese': 3, '7.Mosaic_beer': 3, '8.Mixed_origin': 3, '14.CHNIII': 2, '15.CHNII': …
YGR014W	p.Ser529Phe	48	1.Wine_European': 48
YHL032C	p.Gly107Ser	374	M3.Mosaic_region_3': 54, '25.Sake': 47, '8.Mixed_origin': 45, '26.Asian_fermentation': 39, 'NA': 34, '10.French_Guiana_human': 31, '13.African_palm_wine': 21, '11.Ale_beer': 14, '6.African_beer': 14, '23.North_American_oak': 13, 'M2.Mosaic_region_2': 12, '21.Ecuadorean': 10, '18.Far_East_Asia': 9, '4.Mediterranean_oak': 8, 'M1.Mosaic_region_1': 4, '24.Asian_islands': 4, '17.Taiwanese': 3, '14.CHN…
YHL032C	p.Ile193Thr	987	1.Wine_European': 361, 'M3.Mosaic_region_3': 105, '8.Mixed_origin': 67, 'NA': 48, '25.Sake': 47, '26.Asian_fermentation': 39, '3.Brazilian_bioethanol': 32, '5.French_dairy': 31, '10.French_Guiana_human': 31, '13.African_palm_wine': 27, '6.African_beer': 20, '7.Mosaic_beer': 18, 'M2.Mosaic_region_2': 18, '11.Ale_beer': 18, 'M1.Mosaic_region_1': 17, '2.Alpechin': 17, '12.West_African_cocoa': 13, '2…
YHL032C	p.Lys28Glu	338	M3.Mosaic_region_3': 59, '25.Sake': 47, '8.Mixed_origin': 45, '26.Asian_fermentation': 39, 'NA': 34, '13.African_palm_wine': 23, '11.Ale_beer': 17, 'M2.Mosaic_region_2': 14, '23.North_American_oak': 13, '24.Asian_islands': 11, '21.Ecuadorean': 10, '19.Malaysian': 6, '22.Far_East_Russian': 4, '17.Taiwanese': 3, '14.CHNIII': 2, '1.Wine_European': 2, '6.African_beer': 2, '20.CHN_V': 2, '18.Far_East_…
YHR005C	p.Ile469Ser	18	M3.Mosaic_region_3': 17, '13.African_palm_wine': 1
YHR190W	p.Gly286Ser	1004	1.Wine_European': 362, 'M3.Mosaic_region_3': 107, '8.Mixed_origin': 72, 'NA': 48, '25.Sake': 47, '26.Asian_fermentation': 39, '3.Brazilian_bioethanol': 35, '5.French_dairy': 32, '10.French_Guiana_human': 31, '13.African_palm_wine': 27, '7.Mosaic_beer': 21, 'M2.Mosaic_region_2': 20, '6.African_beer': 20, '11.Ale_beer': 18, 'M1.Mosaic_region_1': 17, '2.Alpechin': 17, '12.West_African_cocoa': 13, '2…
YIL129C	p.Gly27Ser	839	1.Wine_European': 358, 'M3.Mosaic_region_3': 78, '8.Mixed_origin': 61, '26.Asian_fermentation': 33, '10.French_Guiana_human': 31, '5.French_dairy': 30, 'NA': 29, '13.African_palm_wine': 27, '3.Brazilian_bioethanol': 21, '6.African_beer': 19, '11.Ale_beer': 18, 'M1.Mosaic_region_1': 17, '2.Alpechin': 17, '12.West_African_cocoa': 13, '23.North_American_oak': 13, 'M2.Mosaic_region_2': 12, '7.Mosaic_…
YIL129C	p.Ile1739Phe	991	1.Wine_European': 362, 'M3.Mosaic_region_3': 112, '8.Mixed_origin': 72, 'NA': 48, '25.Sake': 47, '26.Asian_fermentation': 39, '3.Brazilian_bioethanol': 35, '5.French_dairy': 32, '10.French_Guiana_human': 31, '7.Mosaic_beer': 20, 'M2.Mosaic_region_2': 20, '6.African_beer': 20, '11.Ale_beer': 18, 'M1.Mosaic_region_1': 17, '2.Alpechin': 17, '12.West_African_cocoa': 13, '23.North_American_oak': 13, '…
YIL129C	p.Ser536Asn	8	M3.Mosaic_region_3': 6, '13.African_palm_wine': 1, 'M1.Mosaic_region_1': 1
YIL129C	p.Thr1660Ala	1004	1.Wine_European': 362, 'M3.Mosaic_region_3': 113, '8.Mixed_origin': 72, 'NA': 48, '25.Sake': 47, '26.Asian_fermentation': 39, '3.Brazilian_bioethanol': 35, '5.French_dairy': 32, '10.French_Guiana_human': 31, '13.African_palm_wine': 22, '7.Mosaic_beer': 20, 'M2.Mosaic_region_2': 20, '6.African_beer': 20, '11.Ale_beer': 18, 'M1.Mosaic_region_1': 17, '2.Alpechin': 17, '12.West_African_cocoa': 13, '2…
YIL129C	p.Thr399Ser	601	1.Wine_European': 362, 'M3.Mosaic_region_3': 44, '10.French_Guiana_human': 31, '3.Brazilian_bioethanol': 24, 'NA': 20, '7.Mosaic_beer': 19, '11.Ale_beer': 18, '2.Alpechin': 17, 'M2.Mosaic_region_2': 16, 'M1.Mosaic_region_1': 15, '8.Mixed_origin': 10, '4.Mediterranean_oak': 8, '9.Mexican_agave': 7, '12.West_African_cocoa': 5, '5.French_dairy': 3, '13.African_palm_wine': 1, '19.Malaysian': 1
YIL129C	p.Tyr176Cys	1002	1.Wine_European': 362, 'M3.Mosaic_region_3': 113, '8.Mixed_origin': 72, 'NA': 48, '25.Sake': 47, '26.Asian_fermentation': 39, '3.Brazilian_bioethanol': 35, '5.French_dairy': 32, '10.French_Guiana_human': 31, '13.African_palm_wine': 20, '7.Mosaic_beer': 20, 'M2.Mosaic_region_2': 20, '6.African_beer': 20, '11.Ale_beer': 18, 'M1.Mosaic_region_1': 17, '2.Alpechin': 17, '12.West_African_cocoa': 13, '2…
YIL129C	p.Val2065Ala	1004	1.Wine_European': 362, 'M3.Mosaic_region_3': 113, '8.Mixed_origin': 72, 'NA': 48, '25.Sake': 47, '26.Asian_fermentation': 39, '3.Brazilian_bioethanol': 35, '5.French_dairy': 32, '10.French_Guiana_human': 31, '13.African_palm_wine': 22, '7.Mosaic_beer': 20, 'M2.Mosaic_region_2': 20, '6.African_beer': 20, '11.Ale_beer': 18, 'M1.Mosaic_region_1': 17, '2.Alpechin': 17, '12.West_African_cocoa': 13, '2…
YIL129C	p.Glu1493Gln	2	13.African_palm_wine': 1, '7.Mosaic_beer': 1
YIL134W	p.Val239Ile	308	M3.Mosaic_region_3': 67, '25.Sake': 47, '26.Asian_fermentation': 38, '13.African_palm_wine': 28, '5.French_dairy': 26, 'NA': 18, '8.Mixed_origin': 17, 'M2.Mosaic_region_2': 14, '24.Asian_islands': 11, '21.Ecuadorean': 10, '18.Far_East_Asia': 8, '19.Malaysian': 6, '3.Brazilian_bioethanol': 4, '22.Far_East_Russian': 4, '14.CHNIII': 2, '12.West_African_cocoa': 2, '20.CHN_V': 2, '7.Mosaic_beer': 2, '…
YIR027C	p.Pro139Ser	10	M3.Mosaic_region_3': 5, '13.African_palm_wine': 5
YJR030C	p.Asp343Glu	296	8.Mixed_origin': 54, '25.Sake': 47, 'M3.Mosaic_region_3': 41, '10.French_Guiana_human': 31, '26.Asian_fermentation': 30, 'NA': 25, '13.African_palm_wine': 25, '11.Ale_beer': 14, 'M2.Mosaic_region_2': 10, '24.Asian_islands': 7, '22.Far_East_Russian': 4, '14.CHNIII': 2, '20.CHN_V': 2, 'M1.Mosaic_region_1': 2, '1.Wine_European': 1, '7.Mosaic_beer': 1
YJR094C	p.Leu325Met	974	1.Wine_European': 341, 'M3.Mosaic_region_3': 112, '8.Mixed_origin': 72, 'NA': 48, '25.Sake': 47, '26.Asian_fermentation': 39, '3.Brazilian_bioethanol': 35, '5.French_dairy': 32, '10.French_Guiana_human': 31, '13.African_palm_wine': 28, '7.Mosaic_beer': 21, '6.African_beer': 20, 'M2.Mosaic_region_2': 19, '11.Ale_beer': 18, 'M1.Mosaic_region_1': 17, '12.West_African_cocoa': 13, '23.North_American_o…
YJR137C	p.Asp47Asn	6	1.Wine_European': 4, '12.West_African_cocoa': 2
YKL029C	p.Ile605Val	718	1.Wine_European': 141, 'M3.Mosaic_region_3': 100, '25.Sake': 47, 'NA': 46, '26.Asian_fermentation': 39, '8.Mixed_origin': 39, '3.Brazilian_bioethanol': 35, '5.French_dairy': 32, '10.French_Guiana_human': 31, '13.African_palm_wine': 28, '7.Mosaic_beer': 20, '11.Ale_beer': 17, '2.Alpechin': 17, '6.African_beer': 15, '12.West_African_cocoa': 13, '23.North_American_oak': 13, 'M1.Mosaic_region_1': 11,…
YKL032C	p.Thr45Ala	510	1.Wine_European': 286, '8.Mixed_origin': 70, 'M3.Mosaic_region_3': 34, '3.Brazilian_bioethanol': 33, '6.African_beer': 20, '12.West_African_cocoa': 11, '11.Ale_beer': 11, '5.French_dairy': 10, 'M2.Mosaic_region_2': 9, '4.Mediterranean_oak': 8, 'M1.Mosaic_region_1': 7, 'NA': 5, '9.Mexican_agave': 3, '7.Mosaic_beer': 3
YKL032C	p.Tyr93Phe	725	1.Wine_European': 360, '8.Mixed_origin': 72, 'M3.Mosaic_region_3': 60, '3.Brazilian_bioethanol': 33, '10.French_Guiana_human': 31, '6.African_beer': 20, '7.Mosaic_beer': 17, 'M2.Mosaic_region_2': 17, '2.Alpechin': 17, 'NA': 14, 'M1.Mosaic_region_1': 14, '11.Ale_beer': 12, '12.West_African_cocoa': 11, '5.French_dairy': 9, '4.Mediterranean_oak': 8, '9.Mexican_agave': 7, '13.African_palm_wine': 6, '…
YKL038W	p.Ile717Val	509	M3.Mosaic_region_3': 86, '8.Mixed_origin': 70, '25.Sake': 47, 'NA': 43, '26.Asian_fermentation': 39, '5.French_dairy': 31, '10.French_Guiana_human': 31, '13.African_palm_wine': 27, '7.Mosaic_beer': 20, '11.Ale_beer': 18, '1.Wine_European': 16, '23.North_American_oak': 13, '24.Asian_islands': 11, '21.Ecuadorean': 10, '18.Far_East_Asia': 9, '12.West_African_cocoa': 9, '19.Malaysian': 6, 'M1.Mosaic_…
YKL038W	p.Leu326Pro	389	M3.Mosaic_region_3': 82, '8.Mixed_origin': 70, '25.Sake': 47, '26.Asian_fermentation': 39, 'NA': 32, '13.African_palm_wine': 27, '7.Mosaic_beer': 20, '11.Ale_beer': 15, '1.Wine_European': 11, '12.West_African_cocoa': 10, '21.Ecuadorean': 10, '24.Asian_islands': 6, 'M1.Mosaic_region_1': 5, '22.Far_East_Russian': 4, '6.African_beer': 3, '3.Brazilian_bioethanol': 3, 'M2.Mosaic_region_2': 3, '18.Far_…
YKL038W	p.Pro722Ala	528	M3.Mosaic_region_3': 85, '8.Mixed_origin': 70, '25.Sake': 47, 'NA': 45, '26.Asian_fermentation': 39, '5.French_dairy': 31, '10.French_Guiana_human': 31, '13.African_palm_wine': 27, '7.Mosaic_beer': 20, '1.Wine_European': 19, '11.Ale_beer': 18, '23.North_American_oak': 13, '24.Asian_islands': 11, '21.Ecuadorean': 10, '18.Far_East_Asia': 9, '12.West_African_cocoa': 9, '19.Malaysian': 6, '4.Mediterr…
YKL038W	p.Ser729Asn	530	M3.Mosaic_region_3': 86, '8.Mixed_origin': 69, '25.Sake': 47, 'NA': 45, '26.Asian_fermentation': 39, '5.French_dairy': 31, '10.French_Guiana_human': 31, '13.African_palm_wine': 27, '7.Mosaic_beer': 20, '1.Wine_European': 19, '11.Ale_beer': 18, '23.North_American_oak': 13, '24.Asian_islands': 11, '21.Ecuadorean': 10, '18.Far_East_Asia': 9, '12.West_African_cocoa': 9, '4.Mediterranean_oak': 8, '19.…
YKL062W	p.Gln514*	23	25.Sake': 23
YKL062W	p.Met1?	25	25.Sake': 24, 'M3.Mosaic_region_3': 1
YKL109W	p.Lys501Glu	1000	1.Wine_European': 362, 'M3.Mosaic_region_3': 107, '8.Mixed_origin': 72, 'NA': 48, '25.Sake': 47, '26.Asian_fermentation': 39, '3.Brazilian_bioethanol': 35, '5.French_dairy': 32, '10.French_Guiana_human': 31, '13.African_palm_wine': 23, '7.Mosaic_beer': 21, 'M2.Mosaic_region_2': 20, '6.African_beer': 20, '11.Ale_beer': 18, 'M1.Mosaic_region_1': 17, '2.Alpechin': 17, '12.West_African_cocoa': 13, '2…
YKL109W	p.Met363Ile	984	1.Wine_European': 362, 'M3.Mosaic_region_3': 107, '8.Mixed_origin': 72, '25.Sake': 47, 'NA': 46, '26.Asian_fermentation': 39, '3.Brazilian_bioethanol': 35, '5.French_dairy': 32, '10.French_Guiana_human': 31, '7.Mosaic_beer': 21, '6.African_beer': 20, 'M2.Mosaic_region_2': 19, '11.Ale_beer': 18, 'M1.Mosaic_region_1': 17, '2.Alpechin': 17, '12.West_African_cocoa': 13, '23.North_American_oak': 13, '…
YKL109W	p.Pro369Ser	984	1.Wine_European': 362, 'M3.Mosaic_region_3': 107, '8.Mixed_origin': 72, '25.Sake': 47, 'NA': 46, '26.Asian_fermentation': 39, '3.Brazilian_bioethanol': 35, '5.French_dairy': 32, '10.French_Guiana_human': 31, '7.Mosaic_beer': 21, '6.African_beer': 20, 'M2.Mosaic_region_2': 19, '11.Ale_beer': 18, 'M1.Mosaic_region_1': 17, '2.Alpechin': 17, '12.West_African_cocoa': 13, '23.North_American_oak': 13, '…
YKL182W	p.Val1504Ala	982	1.Wine_European': 333, 'M3.Mosaic_region_3': 113, '8.Mixed_origin': 72, 'NA': 48, '25.Sake': 47, '26.Asian_fermentation': 39, '3.Brazilian_bioethanol': 35, '5.French_dairy': 32, '10.French_Guiana_human': 31, '13.African_palm_wine': 28, '7.Mosaic_beer': 21, 'M2.Mosaic_region_2': 20, '6.African_beer': 20, '11.Ale_beer': 18, 'M1.Mosaic_region_1': 17, '2.Alpechin': 17, '12.West_African_cocoa': 13, '2…
YKL182W	p.Val1715Ala	875	1.Wine_European': 314, 'M3.Mosaic_region_3': 105, 'NA': 48, '25.Sake': 47, '26.Asian_fermentation': 39, '3.Brazilian_bioethanol': 35, '5.French_dairy': 31, '10.French_Guiana_human': 31, '13.African_palm_wine': 28, '6.African_beer': 20, 'M2.Mosaic_region_2': 18, '7.Mosaic_beer': 17, 'M1.Mosaic_region_1': 17, '2.Alpechin': 17, '12.West_African_cocoa': 13, '23.North_American_oak': 13, '8.Mixed_origi…
YKL182W	p.Val1970Ile	966	1.Wine_European': 317, 'M3.Mosaic_region_3': 113, '8.Mixed_origin': 72, 'NA': 48, '25.Sake': 47, '26.Asian_fermentation': 39, '3.Brazilian_bioethanol': 35, '5.French_dairy': 32, '10.French_Guiana_human': 31, '13.African_palm_wine': 28, '7.Mosaic_beer': 21, 'M2.Mosaic_region_2': 20, '6.African_beer': 20, '11.Ale_beer': 18, 'M1.Mosaic_region_1': 17, '2.Alpechin': 17, '12.West_African_cocoa': 13, '2…
YLR032W	p.Ile791Ser	1009	1.Wine_European': 360, 'M3.Mosaic_region_3': 113, '8.Mixed_origin': 72, 'NA': 48, '25.Sake': 47, '26.Asian_fermentation': 39, '3.Brazilian_bioethanol': 35, '5.French_dairy': 32, '10.French_Guiana_human': 31, '13.African_palm_wine': 28, '7.Mosaic_beer': 21, 'M2.Mosaic_region_2': 20, '6.African_beer': 20, '11.Ale_beer': 18, 'M1.Mosaic_region_1': 17, '2.Alpechin': 17, '12.West_African_cocoa': 13, '2…
YLR248W	p.Gln113His	539	M3.Mosaic_region_3': 98, '1.Wine_European': 60, '25.Sake': 47, 'NA': 46, '26.Asian_fermentation': 39, '10.French_Guiana_human': 31, '13.African_palm_wine': 28, '5.French_dairy': 20, '7.Mosaic_beer': 19, '3.Brazilian_bioethanol': 19, '11.Ale_beer': 16, '8.Mixed_origin': 16, '23.North_American_oak': 13, '12.West_African_cocoa': 11, '24.Asian_islands': 11, '21.Ecuadorean': 10, '18.Far_East_Asia': 9,…
YLR248W	p.Ala456Ser	459	1.Wine_European': 298, '8.Mixed_origin': 71, 'M3.Mosaic_region_3': 18, '2.Alpechin': 17, '3.Brazilian_bioethanol': 15, 'M2.Mosaic_region_2': 14, '5.French_dairy': 11, 'M1.Mosaic_region_1': 9, 'NA': 2, '12.West_African_cocoa': 2, '7.Mosaic_beer': 2
YLR266C	p.Gly198Asp	1001	1.Wine_European': 362, 'M3.Mosaic_region_3': 108, '8.Mixed_origin': 72, 'NA': 48, '25.Sake': 47, '26.Asian_fermentation': 38, '3.Brazilian_bioethanol': 34, '5.French_dairy': 32, '10.French_Guiana_human': 31, '13.African_palm_wine': 27, '7.Mosaic_beer': 21, 'M2.Mosaic_region_2': 20, '6.African_beer': 20, '11.Ale_beer': 18, 'M1.Mosaic_region_1': 17, '2.Alpechin': 17, '12.West_African_cocoa': 13, '2…
YLR266C	p.His263Arg	377	1.Wine_European': 247, '8.Mixed_origin': 53, 'M3.Mosaic_region_3': 28, 'M1.Mosaic_region_1': 13, 'M2.Mosaic_region_2': 10, '5.French_dairy': 8, '2.Alpechin': 6, 'NA': 6, '7.Mosaic_beer': 4, '12.West_African_cocoa': 2
YLR266C	p.Lys9Thr	185	1.Wine_European': 117, '3.Brazilian_bioethanol': 26, 'M3.Mosaic_region_3': 15, 'M1.Mosaic_region_1': 7, 'NA': 6, '9.Mexican_agave': 4, '2.Alpechin': 3, '12.West_African_cocoa': 3, '7.Mosaic_beer': 2, 'M2.Mosaic_region_2': 2
YLR266C	p.Pro79Ser	72	1.Wine_European': 67, 'M1.Mosaic_region_1': 2, 'M2.Mosaic_region_2': 2, '7.Mosaic_beer': 1
YLR266C	p.Ser17Leu	699	1.Wine_European': 361, '8.Mixed_origin': 70, 'M3.Mosaic_region_3': 44, '5.French_dairy': 31, '10.French_Guiana_human': 31, '7.Mosaic_beer': 20, 'M2.Mosaic_region_2': 20, '6.African_beer': 19, '11.Ale_beer': 18, '2.Alpechin': 17, 'NA': 17, '3.Brazilian_bioethanol': 16, 'M1.Mosaic_region_1': 15, '4.Mediterranean_oak': 8, '9.Mexican_agave': 5, '18.Far_East_Asia': 4, '12.West_African_cocoa': 2, '13.A…
YLR266C	p.Thr267Ser	706	1.Wine_European': 361, '8.Mixed_origin': 72, 'M3.Mosaic_region_3': 53, '5.French_dairy': 32, '10.French_Guiana_human': 31, '7.Mosaic_beer': 21, 'M2.Mosaic_region_2': 20, '6.African_beer': 19, '11.Ale_beer': 18, '2.Alpechin': 17, 'NA': 16, '3.Brazilian_bioethanol': 15, 'M1.Mosaic_region_1': 15, '4.Mediterranean_oak': 8, '9.Mexican_agave': 5, '12.West_African_cocoa': 2, '13.African_palm_wine': 1
YML076C	p.Asp893Gly	999	1.Wine_European': 362, 'M3.Mosaic_region_3': 106, '8.Mixed_origin': 72, '25.Sake': 47, 'NA': 46, '26.Asian_fermentation': 38, '3.Brazilian_bioethanol': 34, '5.French_dairy': 32, '10.French_Guiana_human': 31, '13.African_palm_wine': 27, '7.Mosaic_beer': 21, 'M2.Mosaic_region_2': 20, '6.African_beer': 20, '11.Ale_beer': 18, 'M1.Mosaic_region_1': 17, '2.Alpechin': 17, '12.West_African_cocoa': 13, '2…
YML076C	p.Gly180Val	37	1.Wine_European': 37
YML076C	p.Phe268Ser	222	1.Wine_European': 88, '8.Mixed_origin': 29, '5.French_dairy': 25, '3.Brazilian_bioethanol': 19, '11.Ale_beer': 18, 'M3.Mosaic_region_3': 16, '2.Alpechin': 16, 'NA': 5, 'M1.Mosaic_region_1': 3, 'M2.Mosaic_region_2': 3
YML076C	p.Pro129Ser	990	1.Wine_European': 362, 'M3.Mosaic_region_3': 108, '8.Mixed_origin': 72, 'NA': 48, '25.Sake': 46, '26.Asian_fermentation': 38, '3.Brazilian_bioethanol': 34, '5.French_dairy': 31, '10.French_Guiana_human': 31, '13.African_palm_wine': 21, '7.Mosaic_beer': 21, 'M2.Mosaic_region_2': 20, '6.African_beer': 20, 'M1.Mosaic_region_1': 17, '2.Alpechin': 17, '11.Ale_beer': 17, '12.West_African_cocoa': 13, '2…
YML076C	p.Pro731Thr	36	1.Wine_European': 36
YML099C	p.Ala522Pro	963	1.Wine_European': 314, 'M3.Mosaic_region_3': 113, '8.Mixed_origin': 72, 'NA': 48, '25.Sake': 47, '26.Asian_fermentation': 39, '3.Brazilian_bioethanol': 35, '5.French_dairy': 32, '10.French_Guiana_human': 31, '13.African_palm_wine': 28, '7.Mosaic_beer': 21, 'M2.Mosaic_region_2': 20, '6.African_beer': 20, '11.Ale_beer': 18, 'M1.Mosaic_region_1': 17, '2.Alpechin': 17, '12.West_African_cocoa': 13, '2…
YML099C	p.Pro589Leu	436	1.Wine_European': 283, '8.Mixed_origin': 58, 'M3.Mosaic_region_3': 23, '7.Mosaic_beer': 12, '11.Ale_beer': 11, 'M1.Mosaic_region_1': 10, '3.Brazilian_bioethanol': 9, '12.West_African_cocoa': 9, '5.French_dairy': 9, 'NA': 6, 'M2.Mosaic_region_2': 4, '26.Asian_fermentation': 1, '13.African_palm_wine': 1
YML111W	p.Leu883Phe	18	8.Mixed_origin': 12, 'M3.Mosaic_region_3': 2, '1.Wine_European': 1, '3.Brazilian_bioethanol': 1, 'NA': 1, '13.African_palm_wine': 1
YMR030W	p.Asp181Gly	785	1.Wine_European': 157, 'M3.Mosaic_region_3': 105, '8.Mixed_origin': 72, 'NA': 48, '25.Sake': 47, '26.Asian_fermentation': 39, '3.Brazilian_bioethanol': 35, '5.French_dairy': 32, '10.French_Guiana_human': 31, '13.African_palm_wine': 28, '7.Mosaic_beer': 21, '6.African_beer': 20, '11.Ale_beer': 18, 'M2.Mosaic_region_2': 17, '2.Alpechin': 17, '12.West_African_cocoa': 13, '23.North_American_oak': 13,…
YMR037C	p.Ala103Thr	26	25.Sake': 26
YMR037C	p.Asn598Asp	123	25.Sake': 46, '26.Asian_fermentation': 36, 'M3.Mosaic_region_3': 27, '11.Ale_beer': 6, 'NA': 4, 'M2.Mosaic_region_2': 2, '7.Mosaic_beer': 1, '24.Asian_islands': 1
YMR037C	p.Ser119Asn	958	1.Wine_European': 353, 'M3.Mosaic_region_3': 106, '8.Mixed_origin': 68, '25.Sake': 47, 'NA': 46, '26.Asian_fermentation': 39, '5.French_dairy': 32, '10.French_Guiana_human': 31, '13.African_palm_wine': 27, '3.Brazilian_bioethanol': 23, '6.African_beer': 20, 'M2.Mosaic_region_2': 19, '11.Ale_beer': 18, '7.Mosaic_beer': 15, '12.West_African_cocoa': 13, '23.North_American_oak': 13, 'M1.Mosaic_region…
YMR119W	p.Lys550Glu	661	1.Wine_European': 352, 'M3.Mosaic_region_3': 52, '8.Mixed_origin': 48, '10.French_Guiana_human': 31, '5.French_dairy': 23, '6.African_beer': 20, '7.Mosaic_beer': 19, '2.Alpechin': 17, '3.Brazilian_bioethanol': 17, 'M1.Mosaic_region_1': 16, 'M2.Mosaic_region_2': 16, 'NA': 15, '11.Ale_beer': 15, '4.Mediterranean_oak': 8, '9.Mexican_agave': 7, '12.West_African_cocoa': 3, '18.Far_East_Asia': 1, '15.C…
YMR164C	p.Gly93Glu	130	25.Sake': 47, '26.Asian_fermentation': 39, 'M3.Mosaic_region_3': 15, 'M2.Mosaic_region_2': 6, 'NA': 5, '11.Ale_beer': 5, '9.Mexican_agave': 5, '8.Mixed_origin': 4, '3.Brazilian_bioethanol': 2, '13.African_palm_wine': 1, '24.Asian_islands': 1
YMR164C	p.Ile64Ser	501	M3.Mosaic_region_3': 86, '25.Sake': 47, 'NA': 43, '26.Asian_fermentation': 39, '10.French_Guiana_human': 31, '5.French_dairy': 29, '13.African_palm_wine': 28, '8.Mixed_origin': 23, '6.African_beer': 20, '7.Mosaic_beer': 19, '11.Ale_beer': 18, 'M2.Mosaic_region_2': 14, '23.North_American_oak': 13, '24.Asian_islands': 11, '21.Ecuadorean': 10, '18.Far_East_Asia': 9, '1.Wine_European': 9, '4.Mediterr…
YMR164C	p.Ser480Asn	274	M3.Mosaic_region_3': 48, '25.Sake': 47, '26.Asian_fermentation': 39, '13.African_palm_wine': 28, 'NA': 27, '5.French_dairy': 20, '23.North_American_oak': 13, '24.Asian_islands': 11, '21.Ecuadorean': 10, '18.Far_East_Asia': 8, '12.West_African_cocoa': 4, '22.Far_East_Russian': 4, '17.Taiwanese': 3, '8.Mixed_origin': 3, '14.CHNIII': 2, '20.CHN_V': 2, '15.CHNII': 2, 'M2.Mosaic_region_2': 1, '3.Brazi…
YMR164C	p.Ser538Pro	63	26.Asian_fermentation': 17, 'M3.Mosaic_region_3': 13, '13.African_palm_wine': 13, '25.Sake': 12, '8.Mixed_origin': 4, 'NA': 2, '1.Wine_European': 1, '3.Brazilian_bioethanol': 1
YMR164C	p.Thr528Ala	67	M3.Mosaic_region_3': 17, '26.Asian_fermentation': 17, '25.Sake': 12, '8.Mixed_origin': 10, 'NA': 5, '11.Ale_beer': 2, '1.Wine_European': 1, '3.Brazilian_bioethanol': 1, '13.African_palm_wine': 1, '5.French_dairy': 1
YMR164C	p.Tyr496His	1006	1.Wine_European': 358, 'M3.Mosaic_region_3': 113, '8.Mixed_origin': 72, 'NA': 48, '25.Sake': 47, '26.Asian_fermentation': 39, '3.Brazilian_bioethanol': 35, '5.French_dairy': 32, '10.French_Guiana_human': 31, '13.African_palm_wine': 28, '7.Mosaic_beer': 21, '6.African_beer': 20, 'M2.Mosaic_region_2': 19, '11.Ale_beer': 18, 'M1.Mosaic_region_1': 17, '2.Alpechin': 17, '12.West_African_cocoa': 13, '2…
YMR164C	p.Val46Ala	59	26.Asian_fermentation': 25, 'M3.Mosaic_region_3': 9, '11.Ale_beer': 6, '6.African_beer': 4, '9.Mexican_agave': 4, '1.Wine_European': 2, 'NA': 2, '8.Mixed_origin': 2, '25.Sake': 2, '3.Brazilian_bioethanol': 1, '13.African_palm_wine': 1, '24.Asian_islands': 1
YMR172W	p.His274Tyr	60	25.Sake': 47, 'M3.Mosaic_region_3': 4, '1.Wine_European': 4, '26.Asian_fermentation': 2, 'NA': 1, 'M1.Mosaic_region_1': 1, '7.Mosaic_beer': 1
YMR172W	p.Pro107Ser	266	25.Sake': 47, 'M3.Mosaic_region_3': 37, '5.French_dairy': 30, '13.African_palm_wine': 25, '8.Mixed_origin': 21, 'NA': 20, '23.North_American_oak': 13, '26.Asian_fermentation': 11, '12.West_African_cocoa': 10, '21.Ecuadorean': 10, '3.Brazilian_bioethanol': 9, '24.Asian_islands': 8, 'M2.Mosaic_region_2': 7, '19.Malaysian': 6, '22.Far_East_Russian': 4, '18.Far_East_Asia': 3, '14.CHNIII': 2, 'M1.Mosa…
YMR220W	p.Ala192Ser	986	1.Wine_European': 360, 'M3.Mosaic_region_3': 105, '8.Mixed_origin': 70, 'NA': 48, '25.Sake': 47, '26.Asian_fermentation': 39, '5.French_dairy': 32, '10.French_Guiana_human': 31, '13.African_palm_wine': 27, '3.Brazilian_bioethanol': 24, '7.Mosaic_beer': 21, 'M2.Mosaic_region_2': 20, '6.African_beer': 20, '11.Ale_beer': 18, '2.Alpechin': 17, 'M1.Mosaic_region_1': 16, '12.West_African_cocoa': 13, '2…
YMR220W	p.Asp247Asn	379	M3.Mosaic_region_3': 73, '25.Sake': 47, '8.Mixed_origin': 46, '26.Asian_fermentation': 39, 'NA': 35, '13.African_palm_wine': 27, '3.Brazilian_bioethanol': 19, '23.North_American_oak': 13, 'M2.Mosaic_region_2': 12, '24.Asian_islands': 11, '11.Ale_beer': 10, '21.Ecuadorean': 10, '18.Far_East_Asia': 8, '19.Malaysian': 6, '22.Far_East_Russian': 4, 'M1.Mosaic_region_1': 4, '12.West_African_cocoa': 4, …
YMR220W	p.Gly49Glu	259	M3.Mosaic_region_3': 60, '8.Mixed_origin': 46, '26.Asian_fermentation': 38, '25.Sake': 24, '3.Brazilian_bioethanol': 19, 'NA': 15, 'M2.Mosaic_region_2': 12, '24.Asian_islands': 11, '11.Ale_beer': 10, '13.African_palm_wine': 8, '22.Far_East_Russian': 4, '6.African_beer': 3, 'M1.Mosaic_region_1': 3, '18.Far_East_Asia': 2, '7.Mosaic_beer': 2, '12.West_African_cocoa': 1, '20.CHN_V': 1
YNL068C	p.Lys500Gln	502	1.Wine_European': 355, 'M3.Mosaic_region_3': 36, '5.French_dairy': 32, '2.Alpechin': 17, '3.Brazilian_bioethanol': 15, 'M2.Mosaic_region_2': 14, '7.Mosaic_beer': 13, 'M1.Mosaic_region_1': 9, 'NA': 4, '11.Ale_beer': 3, '8.Mixed_origin': 2, '13.African_palm_wine': 1, '19.Malaysian': 1
YNL068C	p.Ser574Pro	983	1.Wine_European': 362, 'M3.Mosaic_region_3': 98, '8.Mixed_origin': 64, 'NA': 48, '25.Sake': 47, '26.Asian_fermentation': 39, '3.Brazilian_bioethanol': 35, '5.French_dairy': 32, '10.French_Guiana_human': 31, '13.African_palm_wine': 27, 'M2.Mosaic_region_2': 20, '6.African_beer': 19, '11.Ale_beer': 18, '7.Mosaic_beer': 18, 'M1.Mosaic_region_1': 17, '2.Alpechin': 17, '12.West_African_cocoa': 13, '23…
YNL068C	p.Ser791Asn	12	M3.Mosaic_region_3': 7, '1.Wine_European': 3, '13.African_palm_wine': 1, '3.Brazilian_bioethanol': 1
YNL082W	p.Arg818Lys	931	1.Wine_European': 362, 'M3.Mosaic_region_3': 81, '8.Mixed_origin': 53, '25.Sake': 47, 'NA': 45, '26.Asian_fermentation': 37, '3.Brazilian_bioethanol': 35, '5.French_dairy': 31, '10.French_Guiana_human': 31, '13.African_palm_wine': 27, 'M2.Mosaic_region_2': 20, '6.African_beer': 19, '7.Mosaic_beer': 18, '2.Alpechin': 17, 'M1.Mosaic_region_1': 14, '12.West_African_cocoa': 13, '23.North_American_oak…
YNL082W	p.Asn41Ser	878	1.Wine_European': 362, 'M3.Mosaic_region_3': 95, '8.Mixed_origin': 59, '3.Brazilian_bioethanol': 35, '5.French_dairy': 32, '10.French_Guiana_human': 31, 'NA': 30, '13.African_palm_wine': 27, '7.Mosaic_beer': 21, 'M2.Mosaic_region_2': 20, '6.African_beer': 20, '11.Ale_beer': 18, '2.Alpechin': 17, 'M1.Mosaic_region_1': 16, '12.West_African_cocoa': 13, '23.North_American_oak': 13, '21.Ecuadorean': 1…
YNL082W	p.Ile112Thr	730	1.Wine_European': 362, 'M3.Mosaic_region_3': 68, '3.Brazilian_bioethanol': 35, '5.French_dairy': 31, '10.French_Guiana_human': 31, 'NA': 21, '7.Mosaic_beer': 20, '6.African_beer': 19, 'M2.Mosaic_region_2': 18, '2.Alpechin': 17, 'M1.Mosaic_region_1': 16, '12.West_African_cocoa': 13, '8.Mixed_origin': 11, '21.Ecuadorean': 10, '13.African_palm_wine': 9, '24.Asian_islands': 9, '4.Mediterranean_oak': …
YNL082W	p.Phe384Val	618	1.Wine_European': 362, 'M3.Mosaic_region_3': 40, '10.French_Guiana_human': 31, '5.French_dairy': 31, '6.African_beer': 19, '7.Mosaic_beer': 19, '3.Brazilian_bioethanol': 18, 'M2.Mosaic_region_2': 18, '2.Alpechin': 17, 'NA': 15, 'M1.Mosaic_region_1': 15, '8.Mixed_origin': 10, '4.Mediterranean_oak': 8, '9.Mexican_agave': 7, '11.Ale_beer': 3, '18.Far_East_Asia': 2, '12.West_African_cocoa': 2, '13.Af…
YNL082W	p.Tyr513Phe	943	1.Wine_European': 362, 'M3.Mosaic_region_3': 89, '8.Mixed_origin': 54, '25.Sake': 47, 'NA': 45, '26.Asian_fermentation': 39, '3.Brazilian_bioethanol': 35, '5.French_dairy': 31, '10.French_Guiana_human': 28, '13.African_palm_wine': 27, 'M2.Mosaic_region_2': 20, '6.African_beer': 19, '7.Mosaic_beer': 18, '2.Alpechin': 17, 'M1.Mosaic_region_1': 16, '12.West_African_cocoa': 13, '23.North_American_oak…
YNL084C	p.Asp268Asn	39	M3.Mosaic_region_3': 14, '7.Mosaic_beer': 9, 'M2.Mosaic_region_2': 4, '8.Mixed_origin': 3, '6.African_beer': 2, 'M1.Mosaic_region_1': 2, 'NA': 1, '3.Brazilian_bioethanol': 1, '13.African_palm_wine': 1, '5.French_dairy': 1, '1.Wine_European': 1
YNL084C	p.Ser258Asn	670	1.Wine_European': 126, 'M3.Mosaic_region_3': 77, '25.Sake': 47, 'NA': 45, '26.Asian_fermentation': 39, '8.Mixed_origin': 37, '3.Brazilian_bioethanol': 35, '5.French_dairy': 32, '10.French_Guiana_human': 31, '13.African_palm_wine': 28, '6.African_beer': 20, '11.Ale_beer': 18, 'M2.Mosaic_region_2': 17, '7.Mosaic_beer': 14, '2.Alpechin': 14, '23.North_American_oak': 13, '24.Asian_islands': 11, '21.E…
YNL085W	p.Asp30Gly	1006	1.Wine_European': 362, 'M3.Mosaic_region_3': 111, '8.Mixed_origin': 72, 'NA': 47, '25.Sake': 47, '26.Asian_fermentation': 39, '3.Brazilian_bioethanol': 34, '5.French_dairy': 32, '10.French_Guiana_human': 31, '13.African_palm_wine': 27, '7.Mosaic_beer': 21, 'M2.Mosaic_region_2': 20, '6.African_beer': 20, '11.Ale_beer': 18, 'M1.Mosaic_region_1': 17, '2.Alpechin': 17, '12.West_African_cocoa': 13, '2…
YNL085W	p.Lys453Arg	1005	1.Wine_European': 362, 'M3.Mosaic_region_3': 109, '8.Mixed_origin': 72, 'NA': 48, '25.Sake': 47, '26.Asian_fermentation': 39, '3.Brazilian_bioethanol': 34, '5.French_dairy': 32, '10.French_Guiana_human': 31, '13.African_palm_wine': 27, '7.Mosaic_beer': 21, 'M2.Mosaic_region_2': 20, '6.African_beer': 20, '11.Ale_beer': 18, 'M1.Mosaic_region_1': 17, '2.Alpechin': 17, '12.West_African_cocoa': 13, '2…
YNL119W	p.His71Leu	1003	1.Wine_European': 362, 'M3.Mosaic_region_3': 107, '8.Mixed_origin': 72, 'NA': 48, '25.Sake': 47, '26.Asian_fermentation': 39, '3.Brazilian_bioethanol': 34, '5.French_dairy': 32, '10.French_Guiana_human': 31, '13.African_palm_wine': 27, '7.Mosaic_beer': 21, 'M2.Mosaic_region_2': 20, '6.African_beer': 20, '11.Ale_beer': 18, 'M1.Mosaic_region_1': 17, '2.Alpechin': 17, '12.West_African_cocoa': 13, '2…
YNL142W	p.Gly352Ala	981	1.Wine_European': 357, 'M3.Mosaic_region_3': 104, '8.Mixed_origin': 72, 'NA': 48, '25.Sake': 47, '26.Asian_fermentation': 39, '3.Brazilian_bioethanol': 34, '5.French_dairy': 32, '10.French_Guiana_human': 31, '13.African_palm_wine': 27, '7.Mosaic_beer': 20, '6.African_beer': 20, 'M2.Mosaic_region_2': 18, '2.Alpechin': 17, '12.West_African_cocoa': 13, '11.Ale_beer': 13, '23.North_American_oak': 13,…
YNL270C	p.Val126Ala	917	1.Wine_European': 302, 'M3.Mosaic_region_3': 100, '8.Mixed_origin': 72, '25.Sake': 47, 'NA': 45, '26.Asian_fermentation': 39, '5.French_dairy': 32, '10.French_Guiana_human': 31, '13.African_palm_wine': 27, '3.Brazilian_bioethanol': 27, '7.Mosaic_beer': 21, '6.African_beer': 20, 'M2.Mosaic_region_2': 19, '11.Ale_beer': 18, '2.Alpechin': 17, '12.West_African_cocoa': 13, '23.North_American_oak': 13,…
YNL277W	p.Gly301Arg	38	1.Wine_European': 13, 'M3.Mosaic_region_3': 9, 'M2.Mosaic_region_2': 4, '8.Mixed_origin': 4, 'M1.Mosaic_region_1': 4, '3.Brazilian_bioethanol': 1, 'NA': 1, '13.African_palm_wine': 1, '5.French_dairy': 1
YNL311C	p.Ile350Val	848	1.Wine_European': 260, 'M3.Mosaic_region_3': 102, 'NA': 48, '25.Sake': 47, '26.Asian_fermentation': 39, '3.Brazilian_bioethanol': 35, '5.French_dairy': 32, '8.Mixed_origin': 32, '10.French_Guiana_human': 31, '13.African_palm_wine': 28, '6.African_beer': 20, 'M2.Mosaic_region_2': 19, '11.Ale_beer': 18, '7.Mosaic_beer': 18, '2.Alpechin': 17, '12.West_African_cocoa': 13, '23.North_American_oak': 13,…
YNL311C	p.Thr357Ile	3	1.Wine_European': 3
YNR033W	p.Asn475Asp	957	1.Wine_European': 361, 'M3.Mosaic_region_3': 95, '8.Mixed_origin': 61, 'NA': 45, '25.Sake': 45, '5.French_dairy': 32, '3.Brazilian_bioethanol': 32, '10.French_Guiana_human': 31, '26.Asian_fermentation': 28, '13.African_palm_wine': 27, '7.Mosaic_beer': 21, '6.African_beer': 20, '11.Ale_beer': 18, 'M1.Mosaic_region_1': 17, 'M2.Mosaic_region_2': 17, '2.Alpechin': 17, '12.West_African_cocoa': 13, '23…
YNR033W	p.Asn777Thr	1005	1.Wine_European': 362, 'M3.Mosaic_region_3': 109, '8.Mixed_origin': 72, 'NA': 48, '25.Sake': 47, '26.Asian_fermentation': 39, '3.Brazilian_bioethanol': 34, '5.French_dairy': 32, '10.French_Guiana_human': 31, '13.African_palm_wine': 27, '7.Mosaic_beer': 21, 'M2.Mosaic_region_2': 20, '6.African_beer': 20, '11.Ale_beer': 18, 'M1.Mosaic_region_1': 17, '2.Alpechin': 17, '12.West_African_cocoa': 13, '2…
YNR033W	p.Gln650Glu	1007	1.Wine_European': 362, 'M3.Mosaic_region_3': 111, '8.Mixed_origin': 72, 'NA': 48, '25.Sake': 47, '26.Asian_fermentation': 39, '3.Brazilian_bioethanol': 34, '5.French_dairy': 32, '10.French_Guiana_human': 31, '13.African_palm_wine': 27, '7.Mosaic_beer': 21, 'M2.Mosaic_region_2': 20, '6.African_beer': 20, '11.Ale_beer': 18, 'M1.Mosaic_region_1': 17, '2.Alpechin': 17, '12.West_African_cocoa': 13, '2…
YNR033W	p.Lys559Arg	712	1.Wine_European': 361, 'M3.Mosaic_region_3': 60, '8.Mixed_origin': 59, '3.Brazilian_bioethanol': 34, '5.French_dairy': 32, '10.French_Guiana_human': 31, '6.African_beer': 20, '11.Ale_beer': 18, '2.Alpechin': 17, 'M1.Mosaic_region_1': 17, 'M2.Mosaic_region_2': 17, 'NA': 16, '7.Mosaic_beer': 12, '4.Mediterranean_oak': 8, '9.Mexican_agave': 7, '12.West_African_cocoa': 2, '13.African_palm_wine': 1
YNR033W	p.Thr313Arg	1003	1.Wine_European': 361, 'M3.Mosaic_region_3': 111, '8.Mixed_origin': 72, '25.Sake': 47, 'NA': 46, '26.Asian_fermentation': 38, '3.Brazilian_bioethanol': 34, '5.French_dairy': 32, '10.French_Guiana_human': 31, '13.African_palm_wine': 27, '7.Mosaic_beer': 21, 'M2.Mosaic_region_2': 20, '6.African_beer': 20, '11.Ale_beer': 18, 'M1.Mosaic_region_1': 17, '2.Alpechin': 17, '12.West_African_cocoa': 13, '2…
YNR047W	p.Arg520Lys	105	1.Wine_European': 58, '8.Mixed_origin': 23, '2.Alpechin': 17, 'M3.Mosaic_region_3': 3, 'M1.Mosaic_region_1': 3, 'M2.Mosaic_region_2': 1
YNR058W	p.Ser380Phe	216	1.Wine_European': 161, 'M3.Mosaic_region_3': 28, 'M2.Mosaic_region_2': 6, '12.West_African_cocoa': 5, 'M1.Mosaic_region_1': 5, '3.Brazilian_bioethanol': 4, 'NA': 3, '9.Mexican_agave': 3, '11.Ale_beer': 1
YOL126C	p.Gly87Cys	2	1.Wine_European': 2
YOR108W	p.Asp76His	48	1.Wine_European': 48
YOR108W	p.Ser176Tyr	263	1.Wine_European': 154, '3.Brazilian_bioethanol': 33, 'M3.Mosaic_region_3': 30, '8.Mixed_origin': 18, 'M2.Mosaic_region_2': 9, 'M1.Mosaic_region_1': 9, '12.West_African_cocoa': 4, 'NA': 3, '7.Mosaic_beer': 2, '2.Alpechin': 1
YOR125C	p.Ile91Met	966	1.Wine_European': 361, 'M3.Mosaic_region_3': 101, '8.Mixed_origin': 72, '25.Sake': 47, 'NA': 44, '26.Asian_fermentation': 39, '3.Brazilian_bioethanol': 34, '5.French_dairy': 32, '10.French_Guiana_human': 31, '7.Mosaic_beer': 21, 'M2.Mosaic_region_2': 20, '6.African_beer': 20, '11.Ale_beer': 18, 'M1.Mosaic_region_1': 17, '2.Alpechin': 17, '12.West_African_cocoa': 13, '23.North_American_oak': 13, '…
YOR127W	p.Pro358Thr	1000	1.Wine_European': 362, 'M3.Mosaic_region_3': 108, '8.Mixed_origin': 72, 'NA': 48, '25.Sake': 47, '26.Asian_fermentation': 39, '3.Brazilian_bioethanol': 35, '5.French_dairy': 32, '10.French_Guiana_human': 31, '13.African_palm_wine': 22, '7.Mosaic_beer': 21, 'M2.Mosaic_region_2': 20, '6.African_beer': 20, '11.Ale_beer': 18, 'M1.Mosaic_region_1': 17, '2.Alpechin': 17, '12.West_African_cocoa': 13, '2…
YOR127W	p.Ile415Phe	16	13.African_palm_wine': 6, 'M3.Mosaic_region_3': 5, '10.French_Guiana_human': 5
YOR127W	p.Tyr658Ser	24	13.African_palm_wine': 19, 'M3.Mosaic_region_3': 5
YOR127W	p.Val866Ala	1001	1.Wine_European': 361, 'M3.Mosaic_region_3': 108, '8.Mixed_origin': 72, 'NA': 48, '25.Sake': 47, '26.Asian_fermentation': 39, '3.Brazilian_bioethanol': 33, '5.French_dairy': 32, '10.French_Guiana_human': 31, '13.African_palm_wine': 27, '7.Mosaic_beer': 21, 'M2.Mosaic_region_2': 20, '6.African_beer': 20, 'M1.Mosaic_region_1': 17, '2.Alpechin': 17, '11.Ale_beer': 17, '12.West_African_cocoa': 13, '2…
YOR140W	p.Gln477*	1	13.African_palm_wine': 1
YOR330C	p.Ala661Thr	1006	1.Wine_European': 362, 'M3.Mosaic_region_3': 110, '8.Mixed_origin': 72, 'NA': 48, '25.Sake': 47, '26.Asian_fermentation': 39, '3.Brazilian_bioethanol': 34, '5.French_dairy': 32, '10.French_Guiana_human': 31, '13.African_palm_wine': 27, '7.Mosaic_beer': 21, 'M2.Mosaic_region_2': 20, '6.African_beer': 20, '11.Ale_beer': 18, 'M1.Mosaic_region_1': 17, '2.Alpechin': 17, '12.West_African_cocoa': 13, '2…
YOR348C	p.Asn512Asn	93	13.African_palm_wine': 27, 'NA': 13, 'M3.Mosaic_region_3': 12, '21.Ecuadorean': 10, '12.West_African_cocoa': 8, '18.Far_East_Asia': 6, '19.Malaysian': 6, '6.African_beer': 4, '5.French_dairy': 4, '15.CHNII': 2, '20.CHN_V': 1
YOR348C	p.Ile234Thr	1	M3.Mosaic_region_3': 1
YPL231W	p.Ala1136Thr	14	7.Mosaic_beer': 10, 'M3.Mosaic_region_3': 3, '11.Ale_beer': 1
YPL231W	p.Ala57Thr	524	1.Wine_European': 310, '8.Mixed_origin': 65, 'M3.Mosaic_region_3': 38, '3.Brazilian_bioethanol': 27, '7.Mosaic_beer': 17, 'M1.Mosaic_region_1': 14, '5.French_dairy': 13, 'M2.Mosaic_region_2': 11, 'NA': 10, '12.West_African_cocoa': 8, '9.Mexican_agave': 7, '11.Ale_beer': 3, '2.Alpechin': 1
YPL231W	p.Gly1250Ser	1	25.Sake': 1
YPL231W	p.Ser1800Asn	816	1.Wine_European': 362, '8.Mixed_origin': 71, 'M3.Mosaic_region_3': 65, '3.Brazilian_bioethanol': 34, '5.French_dairy': 31, '10.French_Guiana_human': 31, 'NA': 30, '13.African_palm_wine': 21, '6.African_beer': 20, '7.Mosaic_beer': 19, '2.Alpechin': 17, 'M1.Mosaic_region_1': 15, '11.Ale_beer': 13, '12.West_African_cocoa': 13, '23.North_American_oak': 13, 'M2.Mosaic_region_2': 12, '21.Ecuadorean': 1…
YPL231W	p.Ser565Asn	670	1.Wine_European': 362, '8.Mixed_origin': 72, 'M3.Mosaic_region_3': 57, '3.Brazilian_bioethanol': 34, '6.African_beer': 20, '7.Mosaic_beer': 19, '11.Ale_beer': 18, '2.Alpechin': 17, 'M1.Mosaic_region_1': 14, '5.French_dairy': 14, 'M2.Mosaic_region_2': 11, 'NA': 10, '12.West_African_cocoa': 8, '9.Mexican_agave': 7, '4.Mediterranean_oak': 7
YPL231W	p.Val1624Ile	42	2.Alpechin': 15, '7.Mosaic_beer': 12, 'M3.Mosaic_region_3': 9, 'M2.Mosaic_region_2': 2, 'NA': 2, '11.Ale_beer': 1, 'M1.Mosaic_region_1': 1
YPR036W	p.Asp120Gly	11	1.Wine_European': 9, 'M2.Mosaic_region_2': 2
YPR192W	p.Met121Val	730	1.Wine_European': 361, 'NA': 37, 'M3.Mosaic_region_3': 37, '5.French_dairy': 32, '3.Brazilian_bioethanol': 32, '10.French_Guiana_human': 31, '8.Mixed_origin': 22, '13.African_palm_wine': 21, '6.African_beer': 20, '2.Alpechin': 17, 'M1.Mosaic_region_1': 14, '7.Mosaic_beer': 13, '12.West_African_cocoa': 13, '23.North_American_oak': 13, 'M2.Mosaic_region_2': 12, '21.Ecuadorean': 10, '18.Far_East_Asi…
