# Supplementary material for: Quantitative Trait Nucleotides Impacting the Technological Performances of Industrial Saccharomyces cerevisiae Strains
Source: Front Genet. 2019 Jul 23;10:683. doi: 10.3389/fgene.2019.00683 (PMC6664092; doi:10.3389/fgene.2019.00683)
Supplement: Supplementary file 2 [file Datasheet_1.csv]

gene	Class	context	Phenotype(s) impacted	detection method	PROOF	fonction of protein	Background 1 (Strain)	Info 1	Origin 1	Background 2 (Strain)	info 2	origin2	Type of polymorphism	causative polymorphisms claimed	Ref genome	Positive allele	authors	patent
EAT1	OC	Brewery	ethyl acetate production	QTL mapping, ISA	RHA	Putative protein of unknown function	TMB 3000	spent sulfite liquor fermentation plant	spent sulfite liquor fermentation plant	NT112	Wine strain	Wine	INDEL	p.K179fs	S288c	TMB3000	Holt et al. - 2018
SNF8	OC	Brewery	ethyl acetate production	QTL mapping, ISA	RHA	Component of the ESCRT-II complex	TMB 3000	spent sulfite liquor fermentation plant	spent sulfite liquor fermentation plant	NT112	Wine strain	Wine	nsSNP	p.Glu148*	S288c	TMB3000	Holt et al. - 2018
FAS2	OC	Sake	Ethyl caproate production	Mutagenesis	Allele swapping	Fatty acid synthase	S288c	Laboratory strain	Laboratory	NA	NA	NA	nsSNP	p.Gly1250Ser	S288c	NA	Akada et al. - 1999	NA
ABZ1	MET	Wine	Fermentation rate	QTL mapping, ISA	RHA	Para-aminobenzoate (PABA) synthase	EC1118 (59A)	Industrial wine starter	Wine	S288c	Laboratory strain	Laboratory	nsSNP	p.Thr313Arg, p.Asn475Asp, p.Lys559Arg, p.Gln650Glu, p.Asn777Thr	S288c	59A	Ambroset et al. - 2011	NA
ABZ1	MET	Wine	Nitrogen assimilation	QTL mapping, ISA	RHA	Para-aminobenzoate (PABA) synthase	EC1118 (59A)	Industrial wine starter	Wine	S288c	Laboratory strain	Laboratory	nsSNP	p.Thr313Arg, p.Asn475Asp, p.Lys559Arg, p.Gln650Glu, p.Asn777Thr	S288c	59A	Ambroset et al. - 2011	NA
SSD1	RTS	Laboratory	Ethanol tolerance	ALE	Complementation test	Translational repressor with a role in polar growth and wall integrity	W303 (W303-1A)	Laboratory strain	Laboratory	NA	NA	NA	nsSNP	p.698Tyr	W303	NA	Avrahami-Moyal et al. - 2012	NA
UTH1	RTS	Laboratory	Ethanol tolerance	ALE	Complementation test	Mitochondrial inner membrane protein implicated in cell wall biogenesis, the oxidative stress response, life span during starvation, and cell death	W303 (W303-1A)	Laboratory strain	Laboratory	NA	NA	NA	nsSNP	p.Asp224Tyr	W303	NA	Avrahami-Moyal et al. - 2012	NA
CDC19	RTS	Bioethanol	Growth rate, High temparature growth	Comparative genomics	Allele swapping	Functions as a homotetramer in glycolysis to convert phosphoenolpyruvate to pyruvate	C3723	Longong fruit isolate	Nature	NA	NA	NA	sSNP	c.C1077T, c.T1167C	NA	C3723	Benjaphokee et al. - 2012	NA
ADH1	RTS	Bioethanol	Lignocellulosic hydrolysate tolerance, 5-hydroxymethylfurfural tolerance	Comparative genomics	Site-directed mutagenesis	Reduce acetaldehyde to ethanol	TMB300	Bioethanol production strain	Bioethanol	NA	NA	NA	nsSNP	p.Ser110Pro, p.117Leu, p.Tyr295Cys, p.Tyr295Ser, p.Tyr295Thr	S288c	TMB300	Boaz et al. -2008	US 8110387 B2
ARG81	MET	Wine	Nitrogen requirements	QTL mapping, BSA	RHA	Zinc finger transcription factor involved in arginine-responsive genes	T73 (MTF2029)	Wine strain	Wine	4CAR1 (MTF1782)	Wine strain	Wine	nsSNP	p.522Ala, p.Pro589Leu, p.Gln608His	S288c	MTF1782	Brice et al. - 2014	NA
BIO3	MET	Wine	Nitrogen requirements	QTL mapping, BSA	RHA	Involved in biotin synthesis	T73 (MTF2029)	Wine strain	Wine	4CAR1 (MTF1782)	Wine strain	Wine	nsSNP	p.Ser380Phe	S288c	MTF1782	Brice et al. - 2014	NA
GCN1	MET	Wine	Decreases nitrogen requirements	QTL mapping, BSA	RHA	Positive regulator of the Gcn2p kinase activity	T73 (MTF2029)	Wine strain	Wine	4CAR1 (MTF1782)	Wine strain	Wine	nsSNP	p.561Glu, p.Thr963Ala	S288c	MTF1782	Brice et al. - 2014	NA
MDS3	MET	Wine	Nitrogen requirements	QTL mapping, BSA	RHA	Component of the TOR pathway	T73 (MTF2029)	Industrial wine starter	Wine	4CAR1 (MTF1782)	Wine strain	Wine	nsSNP	p.8Thr, p.99Ser, p.Asp367Asn, p.Thr969Ile	S288c	MTF2029	Brice et al. - 2014	NA
WAR1	RTS	Wine	Sorbic acid tolerance	QTL mapping, ISA	Allele swapping	Transcription factor involved in acid response	EC1118 (59A)	Industrial wine starter	Wine	S288c	Laboratory strain	Laboratory	nsSNP	p.Pro129Ser, p.Gly180Val, p.Phe268Ser, p.Pro731Thr, p.Asp893Gly	S288c	59A	Brion et al. - 2013	NA
MET10	OC	Wine	H2S production, SO2 production	Mutagenesis	Complementation test	Catalytic subunit of sulfite reductase	PDM	Industrial wine starter	Wine	NA	NA	NA	nsSNP	p.Trp841*, p.Trp59*, p.Leu606Phe, p.Glu929Lys, p.Thr990Ile, p.Thr997Ile	PDM	NA	Cordente et al. - 2009	NA
MET5	OC	Wine	H2S production, SO2 production	Mutagenesis	Complementation test	Catalytic subunit of sulfite reductase	PDM	Industrial wine starter	Wine	NA	NA	NA	nsSNP	p.Ala979Thr, p.Gly1115Asp, p. Glu1356Lys	PDM	NA	Cordente et al. - 2009	NA
YAP1	MET	Wine	Acetic acid production	Mutagenesis	Allele swapping	Basic leucine zipper (bZIP) transcription factor required for oxidative stress tolerance	PDM	Industrial wine starter	Wine	NA	NA	NA	nsSNP	p.Gln573*	PDM	NA	Cordente et al. - 2013	NA
GDB1	MET	Wine	Fermentation rate	Allele Specific Expression	RHA	Glycogen debranching enzyme	DBVPG6765 (WE)	Wine strain	Wine	DBVPG6044 (WA), YPS128 (NA), Y12 (SA)	West African palm wine strain, Soil beaneath strain, Sake strain	Palm wine, Nature, Sake	SNP or INDEL (5'/3'UTR)	NA	NA	DBVPG6765 (WE)	Cubillos et al. - 2016	NA
ALP1	MET	Wine	Nitrogen assimilation	QTL mapping, BSA	RHA	Arginine transporter	DBVPG6044 (WA)	West African palm wine strain	Palm wine	DBVPG6765 (WE)	Wine strain	Wine	NA	NA	NC	NA	Cubillos et al. - 2017	NA
ARO1	MET	Wine	Nitrogen assimilation	QTL mapping, BSA	RHA	Pentafunctional arom protein	DBVPG6044 (WA)	West African palm wine strain	Palm wine	Y12 (SA)	Sake strain	Sake	NA	NA	NC	NA	Cubillos et al. - 2017	NA
ASI2	MET	Wine	Nitrogen assimilation	QTL mapping, BSA	RHA	Subunit of the inner nuclear membrane Asi ubiquitin ligase complex	DBVPG6044 (WA)	West African palm wine strain	Palm wine	DBVPG6765 (WE)	Wine strain	Wine	NA	NA	NC	NA	Cubillos et al. - 2017	NA
CPS1	MET	Wine	Nitrogen assimilation	QTL mapping, Bulk RNA-seq	RHA	Vacuolar carboxypeptidase S	DBVPG6044 (WA)	West African palm wine strain	Palm wine	Y12 (SA)	Sake strain	Sake	NA	NA	NC	NA	Cubillos et al. - 2017	NA
LYP1	MET	Wine	Nitrogen assimilation	QTL mapping, Bulk RNA-seq	RHA	Lysine permease	DBVPG6044 (WA)	West African palm wine strain	Palm wine	DBVPG6765 (WE)	West African palm wine strain	Palm wine	NA	NA	NC	NA	Cubillos et al. - 2017	NA
PDC1	MET	Wine	Nitrogen assimilation	QTL mapping, Bulk RNA-seq	RHA	Major of three pyruvate decarboxylase isozymes	DBVPG6044 (WA)	West African palm wine strain	Palm wine	YPS128 (NA)	Soil beneath strain	Nature	NA	NA	NC	YPS128 (NA)	Cubillos et al. - 2017	NA
MKT1	RTS	Laboratory	Lignocellulosic hydrolysate tolerance, 4-nitroquinoline tolerance,	QTL mapping, ISA	Complementation test	Form a complex that may mediate posttranscriptional regulation of HO	RM11 (RM11-1a)	Wine strain	Wine	S288c (BY4716)	Laboratory strain	Laboratory	nsSNP	p.Asp30Gly	S288c	RM11-1a	Demogines et al. - 2008	NA
RAD5	RTS	Laboratory	Lignocellulosic hydrolysate tolerance, 4-nitroquinoline tolerance, MMS tolerance	QTL mapping, ISA	Site-directed mutagenesis	DNA-dependent ATPase involved in the error-free branch of post-replicative repair	RM11 (RM11-1a)	Wine strain	Wine	S288c (BY4716)	Laboratory strain	Laboratory	nsSNP	p.791Ile	S288c	BY4716	Demogines et al. - 2008	NA
MOT2	RTS	Laboratory	Osmolarity tolerance, salt stress tolerance	ALE	Allele swapping	Ubiquitin-protein ligase subunit of the CCR4-NOT complex	S288c	Laboratory strain	Laboratory	NA	NA	NA	nsSNP	p.Gly230Asp	S288c	NA	Dhar et al. - 2011	NA
RDS2	RTS	Laboratory	Oxydative stress tolerance, peroxyde tolerance	QTL mapping, BSA, ISA	Site-directed mutagenesis	Transcription factor involved in regulating gluconeogenesis	YJM145	Clinical isolate strain	Clinical	S288c (S344)	Laboratory strain	Laboratory	nsSNP	p.His251Asp	S288c	YJM145	Diezmann et Dietrich - 2011	NA
URE2	OC	Wine	Volatile thiols production	Comparative genomics	Allele swapping	Nitrogen catabolite repression transcriptional regulator	Sigma1278b	Laboratory strain	Laboratory	NA	NA	NA	nsSNP	p.Gly182Glu	S288c	12597a	Dufour et al. - 2013	NA
VPS70	RTS	Bioethanol	Ethanol tolerance	QTL mapping, BSA	RHA	Protein of unknown function involved in vacuolar protein sorting	VR1 (VR1-5B)	Bioethanol production strain	Bioethanol	S288c (BY4741)	Laboratory strain	Laboratory	NA	NA	NA	VR1-5B	Duitama et al. - 2014	NA
AGP1	OC	Wine	Higher alcohols production, fusel acids production, Esters production	QTL mapping, ISA	RHA	Low-affinity amino acid permease with broad substrate range	4CAR1 (MTF2621)	Wine strain	Wine	T73 (MTF2622)	Industrial wine starter	Wine	nsSNP	p.7Pro, p.Gly24Glu, p.Asn142Ser, p.Ala316Val, p.Phe370Leu, p.Ile466Leu, p.Leu540Ile, p.Asp597Asn	S288c	MTF2621	Eder et al. 2018	NA
AGP2	OC	Wine	Medium chain fatty acids production, Ethyl esters production	QTL mapping, ISA	RHA	Plasma membrane regulator of polyamine and carnitine transport	4CAR1 (MTF2621)	Wine strain	Wine	T73 (MTF2622)	Industrial wine starter	Wine	nsSNP	p.His256Tyr	S288c	MTF2621	Eder et al. 2018	NA
ALP1	OC	Wine	Higher alcohols production, Fusel acids production, Esters production	QTL mapping, ISA	RHA	Arginine transporter	4CAR1 (MTF2621)	Wine strain	Wine	T73 (MTF2622)	Industrial wine starter	Wine	nsSNP	p.Val126Ala	S288c	MTF2622	Eder et al. 2018	NA
FAS1	OC	Wine	Medium chain fatty acids production, Ethyl esters production	QTL mapping, ISA	RHA	Beta subunit of fatty acid synthetase	4CAR1 (MTF2621)	Wine strain	Wine	T73 (MTF2622)	Industrial wine starter	Wine	nsSNP	p.1504Val, p.1715Val, p.1970Val	S288c	MTF2622	Eder et al. 2018	NA
ILV6	OC	Wine	Higher alcohols production, fusel acids production, Esters production	QTL mapping, ISA	RHA	Regulatory subunit of acetolactate synthase	4CAR1 (MTF2621)	Wine strain	Wine	T73 (MTF2622)	Industrial wine starter	Wine	nsSNP	p.Ser4Leu, p.Ala56Pro	S288c	MTF2621	Eder et al. 2018	NA
IXR1	OC	Wine	Esters production	QTL mapping, ISA	RHA	NA	4CAR1 (MTF2621)	Wine strain	Wine	T73 (MTF2622)	Industrial wine starter	Wine	nsSNP	p.Thr45Ala, p.Gln65*, p.Tyr93Phe, p.*104AlaThrThrThrThr, p.Met291Leu, p.GlnGln570*	NA	NA	Eder et al. 2018	NA
LEU9	OC	Wine	Esters production	QTL mapping, ISA	RHA	NA	4CAR1 (MTF2621)	Wine strain	Wine	T73 (MTF2622)	Industrial wine starter	Wine	nsSNP	p.Asp76His, p.Ser176Tyr	NA	NA	Eder et al. 2018	NA
MAE1	OC	Wine	Higher alcohols production, fusel acids production, Esters production	QTL mapping, ISA	RHA	Mitochondrial malic enzyme	4CAR1 (MTF2621)	Wine strain	Wine	T73 (MTF2622)	Industrial wine starter	Wine	nsSNP	p.605Ile	S288c	MTF2621	Eder et al. 2018	NA
NRG1	OC	Wine	Propanol production	QTL mapping, ISA	RHA	Transcriptional repressor	4CAR1 (MTF2621)	Wine strain	Wine	T73 (MTF2622)	Industrial wine starter	Wine	nsSNP	p.Pro129His, p.Thr156Ser	S288c	MTF2621	Eder et al. 2018	NA
RGS2	OC	Wine	Esters production	QTL mapping, ISA	RHA	NA	4CAR1 (MTF2621)	Wine strain	Wine	T73 (MTF2622)	Industrial wine starter	Wine	nsSNP	p.Asn99Tyr	NA	NA	Eder et al. 2018	NA
RGT1	OC	Wine	Esters production	QTL mapping, ISA	RHA	NA	4CAR1 (MTF2621)	Wine strain	Wine	T73 (MTF2622)	Industrial wine starter	Wine	nsSNP	p.Leu326Pro, p.Ile717Val, p.Pro722Ala, p.Ser729Asn	NA	NA	Eder et al. 2018	NA
SIR2	OC	Wine	Medium chain fatty acids production, Ethyl esters production	QTL mapping, ISA	RHA	Conserved NAD+ dependent histone deacetylase of the Sirtuin family	4CAR1 (MTF2621)	Wine strain	Wine	T73 (MTF2622)	Industrial wine starter	Wine	nsSNP	p.Gln178His, p.201Ser	S288c	MTF2622	Eder et al. 2018	NA
SLN1	RTS	Laboratory	Activity of theCYC1-lacZ reporter gene	Mutagenesis	Mutant analysis	NA	S288c (JF1331)	Laboratory strain	Laboratory	NA	NA	NA	nsSNP	p.Pro1148Ser, p.Pro1196Leu	NA	JF1331	Fassler et al. - 1997	NA
FLO11	OC	Wine	Floating biofilm	QTL mapping, ISA	Complementation test	GPI-anchored cell surface glycoprotein (flocculin); required for pseudohyphal formation	MY138 (133d)	Flor yeast derivative strain	Flor yeast	YNN295	Laboratory strain	NA	STR	del[-1313_-1203]	YNN295	133d	Fidalgo et al. - 2006	NA
CYR1	RTS	Bakery	Fil phenotype stress tolerance in fermentation	Mutagenesis	Allele swapping	Adenylate cyclase; required for cAMP production and cAMP-dependent protein kinase signaling	M5	Industrial baker's starter	bakery	NA	NA	NA	nsSNP	p.Glu1682Lys	S288c	PVD1150	FR2779735A1	EP0967280 B1
GPR1	RTS	Bakery	Fil phenotype stress tolerance in fermentation	Mutagenesis	Allele swapping	NA	W303 (W303-1A)	Laboratory strain	laboratory	NA	NA	NA	nsSNP	p.Tyr316*	NA	KL1	FR2779735A1	EP0967280 B1
ADH3	RTS	Bioethanol	Acetic acid tolerance	ALE	Site-directed mutagenesis	NA	CENPK	Laboratory strain	laboratory	NA	NA	NA	sSNP	c.T966G	NA	NA	Gonz�lez-Ramos et al. - 2016	NA
ASG1	RTS	Bioethanol	Acetic acid tolerance	ALE	Site-directed mutagenesis	NA	CENPK	Laboratory strain	laboratory	NA	NA	NA	sSNP	c.G1248T, c.1979G	NA	NA	Gonz�lez-Ramos et al. - 2016	NA
GIS4	RTS	Bioethanol	Acetic acid tolerance	ALE	Site-directed mutagenesis	NA	CENPK	Laboratory strain	laboratory	NA	NA	NA	sSNP	c.G1322C	NA	NA	Gonz�lez-Ramos et al. - 2016	NA
SKS1	RTS	Bioethanol	Acetic acid tolerance	ALE	Mutant analysis	NA	CENPK	Laboratory strain	laboratory	NA	NA	NA	nsSNP	P274L	NA	NA	Gonz�lez-Ramos et al. - 2016	NA
COX20	RTS	Bioethanol	Acetic acid tolerance	QTL mapping, ISA	RHA	Mitochondrial cytochrome C oxidase assembly gene	Y12 (SA)	Sake strain	Sake	DBVPG6044 (WA)	West African palm wine strain	Palm wine	nsSNP	p.Gln9Arg	S288c	Y12	Greetham et al. - 2014	NA
RCK2	RTS	Bioethanol	Osmolarity tolerance	QTL mapping, ISA	RHA	Kinase involved in response to oxidative and osmotic stress	YPS128 (NA)	Soil beneath strain	Nature	DBVPG6765 (WE)	Wine strain	Wine	nsSNP	p.113Gln, p.Ala456Ser	S288c	DBVPG6765 (WE)	Greetham et al. - 2014	NA
HXT3	MET	Wine	Fructose uptake in fermentation	Comparative study	Allele swapping	Hexose carrier	Fermichamp	Industrial wine starter	Wine	NA	NA	NA	nsSNP	p.Thr200Ala, p.Ile209Val, p.Met324Ile, p.Leu388Met, p.Tyr389Trp, p.Ile392Val, p.Glu414Gln, p.Gly415Asn, p.Ile449Val, p.Leu471Ile	S288c	Fermichamp	Guillaume et al. - 2007	NA
ADE5,7	MET	Wine	Nitrogen assimilation, Amino acid assimilation, Methionine uptake	Large-scale hemizygosity analysis	RHA	Enzyme of the 'de novo' purine nucleotide biosynthetic pathway	PDM	Industrial wine starter	Wine	S288c (BY4741)	Laboratory strain	Laboratory	nsSNP	p.107Ala	S288c	BY4741	Guti�rrez et al. - 2013	NA
ARO8	MET	Wine	Nitrogen assimilation, Amino acid assimilation, Methionine uptake	Large-scale hemizygosity analysis	RHA	Transaminase of the methionine salvage pathway	PDM	Industrial wine starter	Wine	S288c (BY4741)	Laboratory strain	Laboratory	nsSNP	p.7Lys	S288c	BY4741	Guti�rrez et al. - 2013	NA
VBA3	MET	Wine	Nitrogen assimilation, Amino acid assimilation, Methionine uptake	Large-scale hemizygosity analysis	RHA	Enzyme of the 'de novo' purine nucleotide biosynthetic pathway	PDM	Industrial wine strain	Wine	S288c (BY4741)	Laboratory strain	Laboratory	SNP or INDEL (5'/3'UTR)	NA	NA	NA	Guti�rrez et al. - 2013	NA
MAL33	MET	Bakery	Maltose uptake, constitutive maltose uptake	Mutagenesis	Site-directed mutagenesis	transcriptional activator (MALX1 et MALX2)	NL67	Industrial baker's starter	Bakery	NA	NA	NA	nsSNP	p.Leu343Phe	S288c	NL67	Higgins et al. - 1999	NA
GAT1	MET	Laboratory	Growth rate, Growth rate on amonium	ALE	Backcross	Transcriptional activator of genes involved in nitrogen catabolite repression	S288c (FY4)	Laboratory strain	Laboratory	NA	NA	NA	nsSNP	p.Cys331Tyr	S288c	NA	Hong et Gresham - 2014	NA
LST4	MET	Laboratory	Growth rate, Growth rate on amonium	ALE	Backcross	Protein possibly involved in a post-Golgi secretory pathway	S288c (FY4)	Laboratory strain	Laboratory	NA	NA	NA	nsSNP	p.Pro270Leu	S288c	NA	Hong et Gresham - 2014	NA
MEP2	MET	Laboratory	Growth rate, Growth rate on amonium	ALE	Backcross	Ammonium permease involved in regulation of pseudohyphal growth	S288c (FY4)	Laboratory strain	Laboratory	NA	NA	NA	nsSNP	p.Gly352Ala	S288c	NA	Hong et Gresham - 2014	NA
MET10	OC	Wine	H2S production, SO2 production	QTL mapping, ISA	Allele swapping	Catalytic subunit of sulfite reductase	EC1118 (E4)	Industrial wine starter	Wine	Zymaflore F15 (F15)	Industrial wine starter	Wine	nsSNP	p.Ala458Thr, p.Thr511Ile, p.Gly687Asp, p.Glu805Lys	S288c	E4	Huang et al. - 2014	NA
MET2	OC	Wine	H2S production	QTL mapping, ISA	Allele swapping	Part of the methionine biosynthetic pathway	Oenoferm M2 (M2)	Industrial wine starter	Wine	Zymaflore F15 (F15)	Industrial wine starter	Wine	nsSNP	p.301Gly	S288c	Oenoferm M2	Huang et al. - 2014	NA
MET5	OC	Wine	H2S production	QTL mapping, ISA	Allele swapping	Catalytic subunit of sulfite reductase	Oenoferm M2 (M2)	Industrial wine starter	Wine	Zymaflore F15 (F15)	Industrial wine starter	Wine	INDEL	p.Asn47Asp, p.Val288del	S288c	Oenoferm M2	Huang et al. - 2014	NA
SSK1	MET	Bioethanol	Glycerol-ethanol ratio	QTL mapping, BSA	Allele swapping	Involved in the High Osmolarity Pathway	K7 (CBS4C)	Sake strain	Sake	Ethanol Red (ER7A)	Bioethanol production strain	Bioethanol	INDEL	p.G329fsTer356	S288c	BS4C	Hubmann et al. - 2013A	NA
GPD1	MET	Bioethanol	Glycerol-ethanol ratio	QTL mapping, BSA	Allele swapping	GDPH : conversion of DHAP to glycerol 3-phosphate (Rate-controlling step in glycerol formation)	K7 (CBS4C)	Sake strain	Sake	Ethanol Red (ER7A)	Bioethanol production strain	Bioethanol	nsSNP	p.Leu164Pro	S288c	26B	Hubmann et al. - 2013B	NA
HOT1	MET	Bioethanol	Glycerol-ethanol ratio	QTL mapping, BSA	RHA	transcription factor required for the response to osmotic stress of glycerol biosynthetic genes	K7 (CBS4C)	Sake strain	Sake	Ethanol Red (ER7A)	Bioethanol production strain	Bioethanol	nsSNP	p.Pro107Ser, p.His274Tyr	S288c	26B	Hubmann et al. - 2013B	NA
SMP1	MET	Bioethanol	Glycerol-ethanol ratio	QTL mapping, BSA	RHA	putative transcription factor involved in regulating glycerol production during the response to osmostress	K7 (CBS4C)	Sake strain	Sake	Ethanol Red (ER7A)	Bioethanol production strain	Bioethanol	nsSNP	p.Arg110Gln, p.Pro269Gln	S288c	26B	Hubmann et al. - 2013B	NA
DAL1	MET	Laboratory	Growth on allantoin	QTL mapping, ISA	RHA	Allantoinase	DBVPG6044 (WA)	West African palm wine strain	Palm wine	DBVPG6765 (WE), YPS128 (NA), Y12 (SA)	Wine strain, Soil beneath strain, Sake strain	Wine, Nature, Sake	nsSNP	p.Pro139Ser	S288c	DBVPG6044	Ibstedt et al. - 2014	NA
DAL4	MET	Laboratory	Growth on allantoin	QTL mapping, ISA	RHA	Allantoin permease	DBVPG6044 (WA)	West African palm wine strain	Palm wine	DBVPG6765 (WE), YPS128 (NA), Y12 (SA)	Wine strain, Soil beneath strain, Sake strain	Wine, Nature, Sake	nsSNP	p.Arg401*	S288c	DBVPG6044	Ibstedt et al. - 2014	NA
PUT4	MET	Laboratory	Growth rate, Growth rate on proline	QTL mapping, ISA	RHA	Proline permease	DBVPG6044 (WA)	West African palm wine strain	Palm wine	DBVPG6765 (WE), YPS128 (NA), Y12 (SA)	Wine strain, Soil beneath strain, Sake strain	Wine, Nature, Sake	SNP or INDEL (5'/3'UTR)	c.-911G>C, c.-726G>C, c.-429T>C, -478A, c.99C>T, c.702C>T, c.1536T>C	S288c	DBVPG6044 (WA)	Ibstedt et al. - 2014	NA
MPR1	RTS	Bakery	Oxydative stress tolerance	Mutagenesis	Allele swapping	L-azetidine-2-carboxylic acid acetyltransferase	3346	NA	NA	NA	NA	NA	nsSNP	p.Phe65Leu	S288c	3346	Iinoya et al. - 2009, Sasano et al. - 2012	NA
FAS2	MET	Sake	Acetic acid production	Mutagenesis	Complementation test	Alpha subunit of fatty acid synthetase	S288c	Laboratory strain	Laboratory	NA	NA	NA	nsSNP	p.Gly1250Ser	S288c	S288c	Inokoshi et al. - 1994	NA
AGP1	MET	Wine	Nitrogen assimilation, Amino acid assimilation	QTL mapping, ISA	RHA	amino acid permease involved in the uptake of several amino acids	DBVPG6765 (WE)	Wine strain	Wine	Y12 (SA)	Sake strain	Sake	nsSNP	p.Leu7Pro, p.Gly24Glu, p.Gln92arg, p.Ala530Ser, p.Asp597Asn	S288c	DVBPG6765	Jara et al. - 2014	NA
ASI1	MET	Wine	Nitrogen assimilation, Amino acid assimilation, Serine, threonine and glutamine uptake	QTL mapping, ISA	RHA	Subunit of the nuclear inner membrane Asi ubiquitin ligase complex	DBVPG6765 (WE)	Wine strain	Wine	Y12 (SA)	Sake strain	Sake	nsSNP	p.Lys550Glu, p.Thr557Ile	S288c	DBVPG6765 (WE)	Jara et al. - 2014	NA
GLT1	MET	Wine	Nitrogen assimilation, Amino acid assimilation, Glutamic and aspartic acid uptake	QTL mapping, ISA	RHA	glutamate synthase that synthesizes glutamate from glutamine	DBVPG6765 (WE)	Wine strain	Wine	Y12 (SA)	Sake strain	Sake	nsSNP	p.Gly65Glu, p.Asp321Asn, p.Lys679Arg, p.Gly1988Asp	S288c	Y12	Jara et al. - 2014	NA
MTH1	MET	Laboratory	Glucose uptake	ALE	Mutant analysis	Negative regulator of the glucose-sensing signal transduction pathway	S288c	Laboratory strain	Laboratory	NA	NA	NA	nsSNP	p.Gln338*	S288c	NA	Kvitek et Sherlock - 2011	NA
BUL2	MET	Laboratory	Chronological life span	QTL mapping, ISA	Allele swapping	Component of an ubiquitin ligase complex involved in trafficking of amino acid permeases	S288c	Laboratory strain	Laboratory	RM11 (RM11-1a)	Wine strain	Wine	nsSNP	p.883Leu	S288c	S288c	Kwan et al. - 2011	NA
BUL2	MET	Laboratory	Nitrogen assimilation, Amino acid assimilation	QTL mapping, ISA	Allele swapping	Component of an ubiquitin ligase complex involved in trafficking of amino acid permeases	S288c	Laboratory strain	Laboratory	RM11 (RM11-1a)	Wine strain	Wine	nsSNP	p.883Leu	S288c	S288c	Kwan et al. - 2011	NA
CDC28	OC	Laboratory	Cell morphology	Comparative genomics, QTL mapping	RHA	Cyclin-dependent kinase that regulates polarization during cell division	NCYC110	Ivory Coast strain	Nature	YPS606	Bark oak tree strain	Nature	nsSNP	p.Ser79Phe	S288c	NCYC110	Lee et al. - 2011	NA
AMN1	OC	Laboratory	Non-sexual cell aggregation	QTL mapping, ISA	Site-directed mutagenesis	Negative regulator of the mitotic exit network in daughter cells	YL1C	Laboratory strain	Laboratory	S288c (YH1A)	Laboratory strain	Laboratory	nsSNP	p.Val368Asp	S288c	YL1C	Li et al. - 2013	NA
RGA1	OC	Laboratory	Non-sexual cell aggregation	QTL mapping, ISA	Site-directed mutagenesis	GTPase-activating protein for polarity-establishment protein Cdc42p	YL1C	Laboratory strain	Laboratory	S288c (YH1A)	Laboratory strain	Laboratory	nsSNP	p.358Pro, p.Ile415Phe, p.Tyr658Ser, p.Val866Ala	S288c	YL1C	Li et al. - 2013	NA
MET10	OC	Wine	H2S production	Comparative genomics	Allele swapping	Catalytic subunit of sulfite reductase	UCD932	Wine strain	Wine	NA	NA	NA	nsSNP	p.Thr662Lys	S288c	UCD932	Linderholm et al. - 2010	NA
ERG8	MET	Aroma production	Ergosterol production	Comparative genomics	Plasmidic overexpression	Phosphomevalonate kinase that acts in the biosynthesis of isoprenoids and sterols	CENPK	Laboratory strain	Laboratory	NA	NA	NA	nsSNP	p.Gly49E, p.Ser75Thr, p.Ala192Ser, p.Asp247Asn	S288c	CEN.PK	Madsen et al. - 2011	NA
ERG9	MET	Aroma production	Ergosterol production	Comparative genomics	Plasmidic overexpression	Involved in the sterol biosynthesis pathway	CENPK	Laboratory strain	Laboratory	NA	NA	NA	nsSNP	p.Gly286Ser	S288c	CEN.PK	Madsen et al. - 2011	NA
MSB2	MET	Wine	Fermentation rate	QTL mapping, ISA	RHA	Mucin family member involved in various signaling pathways	BO213 (SB)	Industrial wine starter	Wine	Zymaflore VL1 (GN)	Industrial wine starter	Wine	nsSNP	p.Ser529Phe	S288c	GN	Mart�-Raga et al. - 2017	NA
PDR1	MET	Wine	Fermentation rate	QTL mapping, ISA	RHA	Transcription factor that regulates the pleiotropic drug response	BO213 (SB)	Industrial wine starter	Wine	Zymaflore VL1 (GN)	Industrial wine starter	Wine	nsSNP	p.His438Tyr, p.Ser955Leu, p.Asn1020Lys	S288c	SB	Mart�-Raga et al. - 2017	NA
PMA1	MET	Wine	Fermentation rate	QTL mapping, ISA	RHA	Plasma membrane P2-type H+-ATPase	BO213 (SB)	Industrial wine starter	Wine	Zymaflore VL1 (GN)	Industrial wine starter	Wine	nsSNP	p.His54Gln, p.Leu74Pro, p.Leu176Met, p.Asp200Glu, p.Gln283Arg, p.Val290Leu, p.LysGln431IleGlu, p.Asp718Asn, p.Glu875Gln	S288c	SB	Mart�-Raga et al. - 2017	NA
VMA13	MET	Wine	Fermentation rate	QTL mapping, ISA	RHA	Subunit H of the V1 peripheral membrane domain of V-ATPase	BO213 (SB)	Industrial wine starter	Wine	Zymaflore VL1 (GN)	Industrial wine starter	Wine	nsSNP	p.Asp120Gly	S288c	GN	Mart�-Raga et al. - 2017	NA
ASP1	MET	Wine	Acetic acid production	QTL mapping, ISA	Allele swapping	Cytosolic L-asparaginase, involved in asparagine catabolism	BO213 (SB)	Industrial wine starter	Wine	Zymaflore VL1 (GN)	Industrial wine starter	Wine	nsSNP	p.142Asp	S288c	GN	Marullo et al. - 2007	NA
ASP1	MET	Wine	Nitrogen assimilation, Amino acid assimilation, Asparagine uptake	QTL mapping, ISA	Allele swapping	Cytosolic L-asparaginase, involved in asparagine catabolism	BO213 (SB)	Industrial wine starter	Wine	Zymaflore VL1 (GN)	industrial wine starter	Wine	nsSNP	p.142Asp	S288c	GN	Marullo et al. - 2007	NA
PAD1	OC	Wine	Phenolic off flavour production	QTL mapping, ISA	Mutant analysis	NA	BO213 (SB)	Industrial wine starter	Wine	Zymaflore VL1 (GN)	industrial wine starter	Wine	nsSNP	p.Asp213Gly	NA	GN	Marullo et al. - 2007	NA
OYE2	RTS	Wine	Temperature tolerance, Ethanol accumulation capacity	QTL mapping, BC	RHA	oxydoreductase involved in cell dead	Zymaflore F10 (G-1A)	Wine strain	Wine	BO213 (B-1A)	Industrial wine starter	Wine	INDEL	p.Ser77fsTer95	S288c	F10	Marullo et al. In press	NA
VHS1	RTS	Wine	Temperature tolerance, Ethanol accumulation capacity	QTL mapping, BC	RHA	MAP kinase	Zymaflore F10 (G-1A)	Industrial wine starter	Wine	BO213 (B-1A)	Industrial wine starter	Wine	nsSNP	p.Tyr372*	S288c	BO213 (B-1A)	Marullo et al. In press	NA
CUP2	RTS	Bioethanol	Acetic acid tolerance	QTL mapping, BSA	RHA	NA	Ethanol Red (ER18)	Bioethanol production strain	Bioethanol	JT22689	Wine strain	Wine	nsSNP	p.Ile121Val, p.Ala166Val	NA	JT22689	Meijnen et al. - 2016	NA
DOT5	RTS	Bioethanol	Acetic acid tolerance	QTL mapping, BSA		NA	Ethanol Red (ER18)	Bioethanol production strain	Bioethanol	JT22689	Wine strain	Wine	nsSNP	p.Thr9Ala, p.Pro155Ser	NA	JT22689	Meijnen et al. - 2016	NA
GLO1	RTS	Bioethanol	Acetic acid tolerance	QTL mapping, BSA	RHA	NA	Ethanol Red (ER18)	Bioethanol production strain	Bioethanol	JT22689	Wine strain	Wine	nsSNP	p.His322Tyr	NA	JT22689	Meijnen et al. - 2016	NA
HAA1	RTS	Bioethanol	Acetic acid tolerance	QTL mapping, BSA	RHA	NA	Ethanol Red (ER18)	Bioethanol production strain	Bioethanol	JT22689	Wine strain	Wine	nsSNP	p.Ser505Asn	NA	JT22689	Meijnen et al. - 2016	NA
VMA7	RTS	Bioethanol	Acetic acid tolerance	QTL mapping, BSA	RHA	NA	Ethanol Red (ER18)	Bioethanol production strain	Bioethanol	JT22689	Wine strain	Wine	SNP or INDEL (5'/3'UTR)	c.-291A, c.-139A, c.-110A, c.-67T, c.-61T	NA	JT22689	Meijnen et al. - 2016	NA
PDR1	MET	Sake	Fermentation rate	Mutagenesis	Allele swapping	Transcription factor that regulates the pleiotropic drug response	K1001	Industrial sake starter	Sake	NA	NA	NA	nsSNP	p.Met308Ile	S288c	K1001	Mizoguchi et al. - 2002	NA
PDR3	MET	Sake	Fermentation rate	Mutagenesis	Allele swapping	Transcriptional activator of the pleiotropic drug resistance network	K1001	Industrial sake starter	Sake	NA	NA	NA	nsSNP	p.Leu950Ser, p.Gly948Asp, p.Gly957Asp	S288c	K1001	Mizoguchi et al. - 2002	NA
MET2	OC	Wine	H2S production, SO2 production, Acetaldehyde production	QTL mapping	Allele swapping	Part of the methionine biosynthetic pathway	JN10	Wine strain	Wine	JN17	Wine strain	Wine	nsSNP	p.301Gly	S288c	JN17	Noble et al. - 2015	WO2013111091 A2
SKP2	OC	Wine	H2S production, SO2 production, Acetaldehyde production	QTL mapping	RHA	Involved in regulating protein levels of sulfur metabolism enzymes	JN10	Wine strain	Wine	JN17	Wine strain	Wine	nsSNP	p.350Ile, p.Thr357Ile	S288c	JN17	Noble et al. - 2015	WO2013111091 A2
GPA1	OC	Laboratory	Cell morphology	QTL mapping, ISA	Allele swapping	Subunit of the G protein involved in pheromone response	RM11 (YEF1946)	Wine strain	Wine	S288c (BY4716)	Laboratory strain	Laboratory	nsSNP	p.469Ile	S288c	BY4716	Nogami et al. - 2007	NA
PUT4	MET	Brewery	Nitrogen assimilation, Amino acid assimilation, Proline uptake	Mutagenesis	NA	Proline permease	BH422	Industrial ale beer starter	Brewery	NA	NA	NA	nsSNP	p.Tyr9Arg, p.Tyr34Arg, p.Tyr35Arg, p.Tyr60Arg, p.Tyr68Arg, p.Tyr71Arg, p.Tyr93Arg, p.Tyr105Arg, p.Tyr107Arg	BH422	BH422	Omura et al. - 2005	NA
ADE1	RTS	Wine	Ethanol accumulation capacity	QTL mapping, BSA	RHA	Required for 'de novo' purine nucleotide biosynthesis	CBS1585 (Seg5)	Sake strain	Sake	S288c (BY710)	Laboratory strain	Laboratory	SNP or INDEL (5'/3'UTR)	c.-148C>T	S288c	Seg5	Pais et al. - 2013	NA
KIN3	RTS	Wine	Ethanol accumulation capacity	QTL mapping, BSA	RHA	Nonessential serine/threonine protein kinase	CBS1585 (Seg5)	Sake strain	Sake	S288c (BY710)	Laboratory strain	Laboratory	SNP or INDEL (5'/3'UTR)	c.-244G>A	S288c	Seg5	Pais et al. - 2013	NA
IRA1	RTS	Laboratory	Growth rate, High temparature growth	ALE, QTL mapping, BSA	RHA	GTPase activating protein in the RAS/cAMP signaling pathway	YPS128 (NA)	Soil beneath strain	Nature	DBVPG6044 (WA)	West African palm wine strain	Palm wine	nsSNP	p.Val2935Met, p.2651Val, p.Ala1246Ser	NA	YPS128	Parts et al. - 2011	NA
IRA2	RTS	Laboratory	Growth rate, High temparature growth	ALE, QTL mapping, BSA	RHA	GTPase activating protein in the RAS/cAMP signaling pathway	YPS128 (NA)	Soil beneath strain	Nature	DBVPG6044 (WA)	West African palm wine strain	Palm wine	NA	NA	NA	YPS128	Parts et al. - 2011	NA
SSU1	MET	Wine	Fermentation rate	QTL mapping, ISA	RHA	NA	BO213 (SB)	Wine strain	Wine	Zymaflore VL1 (GN)	Wine strain	Wine	Translocation	SSU1-R (XV-T-XVI)	NA	Zymaflore VL1 (GN)	Peltier at al. 2018	NA
SSU1	OC	Wine	SO2 production	QTL mapping, ISA	RHA	NA	BO213 (SB)	Wine strain	Wine	Zymaflore VL1 (GN)	Wine strain	Wine	Translocation	SSU1-R (XV-T-XVI)	NA	BO213 (SB)	Peltier at al. 2018	NA
SSU1	RTS	Wine	SO2 tolerance	Comparative gene expression	NA	Plasma membrane protein playing a major role in sulfite detoxification	Y9-16B	Wine strain	Wine	NA	NA	NA	Translocation	SSU1-R (VIII-T-XVI)	S288c	Y9-16B	Perez-Ortin et al. - 2002	NA
UBP7	RTS	Bioethanol	Lignocellulosic hydrolysate tolerance, HWSSL	ALE, Genome shuffling	Allele swapping	NA	CENPK	Laboratory strain	Laboratory	R57	Evolved strain	NA	nsSNP	p.Asn822Lys	NA	R57	Pinel et al. - 2015	NA
PBS2	RTS	Laboratory	NA	Mutagenesis	Site-directed mutagenesis	NA	W303	Laboratory strain	Laboratory	NA	NA	NA	nsSNP	p.Lys389Met	S288c	NA	Reiser et al. - 2000	NA
GAA1	RTS	Wine	Low temperature adaptation	ALE	Deletion Mutant analysis	GPI-protein transamidase complex	Lalvin ICVGRE (P5)	Industrial wine starter	Wine	NA	NA	NA	nsSNP	p.Thr108Ile	P5	NA	Rios-Garcia et al. 2015	NA
FPK1	RTS	Wine	Low temperature adaptation	QTL mapping, BSA	RHA	_oligopeptide transporter	P24	Industrial wine starter	Wine	Lalvin�ICVGRE (P5)	Industrial wine starter	Wine	nsSNP	p.R520Lys	NA	NA	Rios-Garcia et al. 2017	NA
OPT2	RTS	Wine	Low temperature adaptation	QTL mapping, BSA	indirect RHA	_oligopeptide transporter	P24	Industrial wine starter	Wine	Lalvin�ICVGRE (P5)	Industrial wine starter	Wine	NA	NA	NA	NA	Rios-Garcia et al. 2017	NA
PET494	RTS	Wine	Low temperature adaptation	QTL mapping, BSA	indirect RHA	_oligopeptide transporter	P24	Industrial wine starter	Wine	Lalvin�ICVGRE (P5)	Industrial wine starter	Wine	NA	NA	NA	NA	Rios-Garcia et al. 2017	NA
QCR2	RTS	Wine	Low temperature adaptation	QTL mapping, BSA	indirect RHA	_oligopeptide transporter	P24	Industrial wine starter	Wine	Lalvin�ICVGRE (P5)	Industrial wine starter	Wine	NA	NA	NA	NA	Rios-Garcia et al. 2017	NA
IRC7	OC	Wine	Volatile thiols production	QTL mapping, BSA	Deletion Mutant analysis	Beta-lyase involved in the production of thiols	YJM440 (YMJ450)	Clinical isolate strain	Clinical	S288c (BY4741)	Laboratory strain	Laboratory	nsSNP	p.*341Tyr	S288c	YJM450	Roncoroni et al. - 2011	NA
ALD6	MET	Wine	Acetic acid production	QTL mapping, ISA	RHA	Aldehyde dehydrogenase	DBVPG6044 (WA)	West African palm wine strain	Palm wine	YPS128 (NA)	Soil beneath strain	Nature	SNP or INDEL (5'/3'UTR)	c.-82G, c.-50A	S288c	YPS128	Salinas et al. - 2012	NA
FLX1	OC	Wine	Succinic adic production	QTL mapping, ISA	RHA	Transporter of flavin adenine dinucleotide across the mitochondrial membrane	DBVPG6765 (WE)	Wine strain	Wine	Y12 (SA)	Sake strain	Sake	nsSNP	p.239Val	S288c	Y12	Salinas et al. - 2012	NA
GAT1	MET	Wine	Glycerol-ethanol ratio	QTL mapping, ISA	RHA	Transcriptional activator of genes involved in nitrogen catabolite repression	DBVPG6765 (WE)	Wine strain	Wine	Y12 (SA)	Sake strain	Sake	nsSNP	p.Ala441Val	S288c	Y12	Salinas et al. - 2012	NA
HAP4	MET	Wine	Fermentation completion, Ethanol accumulation capacity	QTL mapping, ISA	RHA	subunit of a transcription factor required for expression of cytochromes and respiratory genes	DBVPG6044 (WA)	West African palm wine strain	Palm wine	YPS128 (NA)	Soil beneath strain	Nature	nsSNP	p.345Tyr, p.363Met, p.369Pro, p.501Lys	S288c	YPS128	Salinas et al. - 2012	NA
MBR1	MET	Wine	Fermentation completion, Ethanol accumulation capacity	QTL mapping, ISA	RHA	involved in mitochondrial function	DBVPG6044 (WA)	West African palm wine strain	Palm wine	YPS128 (NA)	Soil beneath strain	Nature	NA	NA	S288c	YPS128	Salinas et al. - 2012	NA
MDH2	OC	Wine	Succinic adic production	QTL mapping, ISA	RHA	Cytosolic malate dehydrogenase involved in malate/oxalacetate interconvertion, glyoxylate cycle and gluconeogenesis pathway	DBVPG6765 (WE)	Wine strain	Wine	Y12 (SA)	Sake strain	Sake	nsSNP	p.Gly87Cys	S288c	DBVPG6765 (WE)	Salinas et al. - 2012	NA
YFL040W	MET	Wine	Glycerol-ethanol ratio	QTL mapping, ISA	RHA	putative sugar transporter	DBVPG6765 (WE)	Wine strain	Wine	Y12 (SA)	Sake strain	Sake	nsSNP	p.Pro44Ser	S288c	Y12	Salinas et al. - 2012	NA
YJR030C	MET	Wine	Fermentation completion, Ethanol accumulation capacity	QTL mapping, ISA	RHA	unknow	DBVPG6765 (WE)	Wine strain	Wine	Y12 (SA)	Sake strain	Sake	nsSNP	p.Asp343Glu, p.Val541Ile	S288c	Y12	Salinas et al. - 2012	NA
ASN1	MET	Wine	Nitrogen assimilation	Allele Specific Expression	RHA	Asparagine synthetase	DBVPG6044 (WA)	West African palm wine strain	Wine	YPS128 (NA)	Soil beneath strain	Nature	SNP or INDEL (5'/3'UTR)	c.-323G>C	YPS128 (NA)	DBVPG6044 (WA)	Salinas et al. - 2016	NA
LEU3	RTS	Bioethanol	Lignocellulosic hydrolysate tolerance	GWAS	RHA	NA	YPS128 (NA)	Soil beneath strain	Nature	NA	NA	NA	nsSNP	NA	NC	YPS128	Sardi et al. - 2018	NA
MNE1	RTS	Bioethanol	Lignocellulosic hydrolysate tolerance	GWAS	RHA	NA	YPS128 (NA)	Soil beneath strain	Nature	NA	NA	NA	NA	NA	NC	YPS128	Sardi et al. - 2018	NA
SAP190	RTS	Bioethanol	Lignocellulosic hydrolysate tolerance	GWAS	RHA	NA	YPS128 (NA)	Soil beneath strain	Nature	NA	NA	NA	nsSNP	NA	NC	YPS128	Sardi et al. - 2018	NA
MPR1	RTS	Bakery	Freezing tolerance, Air-dry tolerance	Mutagenesis	Mutant analysis	N-acetyltransferase	3346	Industrial baker's starter	bakery	NA	NA	NA	nsSNP	p.Phe65Leu	NA	NA	Sasano et al. - 2012	NA
GAL80	MET	Laboratory	Glucose-galactose switch	ALE, QTL mapping, BSA	Allele swapping	Repressor of the galactose utilization pathway	W303	Laboratory strain	Laboratory	SK1	Laboratory strain	Laboratory	nsSNP	p.Ile158Asn, p.Ile361Met	W303	NA	Segr�� et al. - 2006	NA
GAL80	MET	Laboratory	Glucose-galactose switch	ALE, QTL mapping, BSA	Allele swapping	Repressor of the galactose utilization pathway	W303	Laboratory strain	Laboratory	SK1	Laboratory strain	Laboratory	nsSNP	p.His36Tyr, p.Gln392His	W303	NA	Segr�� et al. - 2006	NA
GAL80	MET	Laboratory	Glucose-galactose switch	ALE, QTL mapping, BSA	Allele swapping	Repressor of the galactose utilization pathway	W303	Laboratory strain	Laboratory	SK1	Laboratory strain	Laboratory	nsSNP	p.Thr222Lys	W303	NA	Segr�� et al. - 2006	NA
PRO1	RTS	Bakery	Freezing tolerance	Mutagenesis	Allele swapping	Catalyzes the first step in proline biosynthesis	S288c (INVDput1pro1)	Laboratory strain	Laboratory	NA	NA	NA	nsSNP	p.Asp154Asn, p.Ile150Thr	S288c	NA	Sekine et al. - 2007, Sasano et al. - 2012	NA
RSP5	RTS	Bioethanol	Growth rate, High temparature growth	Comparative genomics	Allele swapping	E3 ubiquitin ligase of NEDD4 family	C3723	Longong fruit isolate	Nature	NA	NA	NA	SNP or INDEL (5'/3'UTR)	c.-888T>C, c.-862T>C, c.-795A>G,c.-267T>C, c.-7delA	S288c	C3723	Shahsavarani et al. - 2012	NA
END3	RTS	Clinical	Growth rate, High temparature growth	QTL mapping, ISA	Site-directed mutagenesis	NA	YJM145 (YJM421)	Clinical isolate strain	Clinical	S288c (S96)	Laboratory strain	Laboratory	nsSNP	p.258Ser	S288c	S288c	Sinha et al. - 2006	NA
MKT1	RTS	Clinical	Growth rate, High temparature growth	QTL mapping, ISA	Site-directed mutagenesis	Form a complex that may mediate posttranscriptional regulation of HO	YJM145 (YJM421)	Clinical isolate strain	Clinical	S288c (S96)	Laboratory strain	Laboratory	nsSNP	p.Asp30Gly	S288c	YJM145	Sinha et al. - 2006	NA
RHO2	RTS	Clinical	Growth rate, High temparature growth	QTL mapping, ISA	Allele swapping	NA	YJM145 (YJM421)	Clinical isolate strain	Clinical	S288c (S96)	Laboratory strain	Laboratory	SNP or INDEL (5'/3'UTR)	c.*6A, c.*37G>C, c.*119T>C, c.*261G>A, c.341G>A	S288c	YJM145	Sinha et al. - 2006	NA
NCS2	RTS	Clinical	Growth rate, High temparature growth	QTL mapping, ISA	Allele swapping	Required for uridine thiolation of Lys(UUU) and Glu(UUC) tRNAs	YJM145 (YJM421)	Clinical isolate strain	Clinical	S288c	Laboratory strain	Laboratory	nsSNP	p.His71Leu	S288c	YJM421	Sinha et al. - 2008	NA
BMH1	MET	Laboratory	Growth rate, Growth in respiration and fermentation, diauxic shift	ALE	Comparative genomics	Controls proteome at post-transcriptional level	UWOP83-787.3	Opuntia stricta isolates	Nature	NA	NA	NA	nsSNP	p.Gly55Asp, p.Gly174Asp, p.Asn178Ser	S288c	NA	Spor et al. - 2014	NA
BMH1	MET	Laboratory	Growth rate, Growth in respiration and fermentation, diauxic shift	ALE	Comparative genomics	Controls proteome at post-transcriptional level	Y55 (YJM981)	Laboratory strain	Laboratory	NA	NA	NA	nsSNP	p.Glu214*, p.Tyr216*, p.Lys217*, p.Lys230*	S288c	NA	Spor et al. - 2014	NA
ABZ1	OC	Wine	Ethyl esters production	QTL mapping, ISA	RHA	Para-aminobenzoate (PABA) synthase	EC1118 (59A)	Industrial wine starter	Wine	S288c	Laboratory strain	Laboratory	nsSNP	p.Thr313Arg, p.Asn475Asp, p.Lys559Arg, p.Gln650Glu, p.Asn777Thr	S288c	59A	Steyer et al. - 2012	NA
PDR8	OC	Wine	Terpenes production	QTL mapping, ISA	RHA	Transcription factor	EC1118 (59A)	Industrial wine starter	Wine	S288c	Laboratory strain	Laboratory	nsSNP	p.9Thr, p.17Leu, p.79Ser, p.198Asp, p.263Arg, p.267Ser	S288c	S288c	Steyer et al. - 2012	NA
APJ1	RTS	Bioethanol	Ethanol tolerance	QTL mapping, BSA	RHA	Chaperone with a role in SUMO-mediated protein degradation	VR1 (VR1-5B)	Bioethanol production strain	Bioethanol	S288c (BY4741)	Laboratory strain	Laboratory	NA	NA	S288c	VR1-5B	Swinnen et al. - 2012	CA2839829 A1
MKT1	RTS	Bioethanol	Ethanol tolerance	QTL mapping, BSA	RHA	Form a complex that may mediate posttranscriptional regulation of HO	VR1 (VR1-5B)	Bioethanol production strain	Bioethanol	S288c (BY4741)	Laboratory strain	Laboratory	nsSNP	p.Asp30Gly, p.Lys453Arg, c.A89G	S288c	VR1-5B	Swinnen et al. - 2012	CA2839829 A1
SWS2	RTS	Bioethanol	Ethanol tolerance	QTL mapping, BSA	RHA	Putative mitochondrial ribosomal protein of the small subunit	VR1 (VR1-5B)	Bioethanol production strain	Bioethanol	S288c (BY4741)	Laboratory strain	Laboratory	sSNP	c.21T	S288c	BY4741	Swinnen et al. - 2012	CA2839829 A1
GUT1	MET	Bioethanol	Growth rate, Growth on glycerol	QTL mapping, ISA	RHA	glycerol kinase	K7 (CBS4C)	Sake strain	Sake	CENPK (CEN.PK113-1)	Laboratory strain	Laboratory	nsSNP	p.Lys28Glu, p.Gly107Ser, p.Ile193Thr, p.Glu670Gln	S288c	CBS 6412-13A	Swinnen et al. - 2013	NA
HAA1	RTS	Bioethanol	Acetic acid tolerance	Mutagenesis, gTEM	Mutant analysis	NA	CENPK	Laboratory strain	Laboratory	NA	NA	NA	nsSNP	p.Ser135Phe	NA	NA	Swinnen et al. - 2017	NA
END3	OC	Laboratory	Rough colony	QTL mapping, BSA	RHA	EH domain-containing protein involved in endocytosis, actin cytoskeletal organization and cell wall morphogenesis	322134S	Clinical isolate strain	Clinical	S288c (BY4716)	Laboratory strain	Laboratory	nsSNP	p.258Ser, p.268Asp	S288c	BY4716	Taylor et Ehrenreich - 2014	NA
FLO8	OC	Laboratory	Rough colony	QTL mapping, BSA	RHA	Transcription factor, required for flocculation, diploid filamentous growth, and haploid invasive growth	322134S	Clinical isolate strain	Clinical	S288c (BY4716)	Laboratory strain	Laboratory	nsSNP	p.*142Trp, p.Cys383Gly	S288c	322134S	Taylor et Ehrenreich - 2014	NA
IRA2	OC	Laboratory	Rough colony	QTL mapping, BSA	Allele swapping	GTPase-activating protein that negatively regulates RAS	322134S	Clinical isolate strain	Clinical	S288c (BY4716)	Laboratory strain	Laboratory	nsSNP	p.Leu2933*	322134S	322134S	Taylor et Ehrenreich - 2014	NA
MSS11	OC	Laboratory	Rough colony	QTL mapping, BSA	RHA	Transcription factor involved in regulation of invasive growth and starch degradation	322134S	Clinical isolate strain	Clinical	S288c (BY4716)	Laboratory strain	Laboratory	nsSNP	p.46Val, p.64Ile, p.93Gly, p.480Ser, p.496Tyr, p.528Thr, p.538Ser	S288c	BY4716	Taylor et Ehrenreich - 2014	NA
TRR1	OC	Laboratory	Rough colony	QTL mapping, BSA	RHA	Key regulatory enzyme that determines the redox state of the thioredoxin system	322134S	Clinical isolate strain	Clinical	S288c (BY4716)	Laboratory strain	Laboratory	sSNP	c.C156T	S288c	322134S	Taylor et Ehrenreich - 2014	NA
FAS2	OC	Brewery	Phenyl ethanol production	QTL mapping, BSA	Allele swapping	NA	Ethanol Red (ER18)	Bioethanol production strain	Bioethanol	WLP575 (BTC-1D)	Industrial ale beer starter	Brewery	nsSNP	p.Ala57Thr, p.Ser565Asn, p.Ala1136Thr, p.Val1624Ile, p.Ser1800Ans	NA	NA	Trindade de Carvalho et al. - 2017	NA
TOR1	OC	Brewery	Phenyl ethanol production	QTL mapping, BSA	Allele swapping	NA	Ethanol Red (ER18)	Bioethanol production strain	Bioethanol	WLP575 (BTC-1D)	Industrial ale beer starter	Brewery	nsSNP	p.*216E	NA	NA	Trindade de Carvalho et al. - 2017	NA
FLO1	OC	Laboratory	Adhesion, Floculation	Genomic	Allelic construction	Lectin-like protein involved in flocculation	S288c (BY4741)	Laboratory strain	Laboratory	NA	NA	NA	STR	NA	S288c	NA	Verstrepen et al. - 2005	NA
MAL11	MET	Brewery	Maltose uptake, maltotriose uptake	Comparative genomics	NA	High-affinity maltose transporter	DQ091764	Industrial ale beer starter	Beer	NA	NA	NA	nsSNP	p.*395Glu	DQ091765	DQ091764	Vidgren et al. - 2009	NA
IAI11	RTS	Bioethanol	Ethanol tolerance	ALE	Allele swapping	Poly(A)RNA binding protein involved in nuclear mRNA export	S288c (FY5)	Laboratory strain	Laboratory	NA	NA	NA	nsSNP	p.Arg160Leu	NA	S288c (FY5)	Voordeckers et al. - 2015	NA
MEX67	RTS	Bioethanol	Ethanol tolerance	ALE	Allele swapping	Poly(A)RNA binding protein involved in nuclear mRNA export	S288c (FY5)	Laboratory strain	Laboratory	NA	NA	NA	nsSNP	p.Met152Ile	NA	NA	Voordeckers et al. - 2015	NA
PRT1	RTS	Bioethanol	Ethanol tolerance	ALE	Allele swapping	eIF3b subunit of the eukaryotic translation initiation factor 3 (eIF3)	S288c (FY5)	Laboratory strain	Laboratory	NA	NA	NA	nsSNP	p.Lys462Glu	NA	NA	Voordeckers et al. - 2015	NA
VPS70	RTS	Bioethanol	Ethanol tolerance	ALE	Allele swapping	Protein of unknown function involved in vacuolar protein sorting	S288c (FY5)	Laboratory strain	Laboratory	NA	NA	NA	nsSNP	p.Pro199Tyr	NA	S288c (FY5)	Voordeckers et al. - 2015	NA
MSN2	MET	Sake	Fermentation rate	Comparative gene expression	Complementation test	Stress-responsive transcriptional activator	K7	Sake strain	Sake	NA	NA	NA	nsSNP	p.Ala103Thr, p.Ser119Asn, p.Asn598Asp	S288c	K7	Watanabe et al. - 2011	NA
MSN4	MET	Sake	Fermentation rate	Comparative gene expression	Complementation test	Stress-responsive transcriptional activator	K7	Sake strain	Sake	NA	NA	NA	nsSNP	c.T2C, c.C1540T	S288c	K7	Watanabe et al. - 2011	NA
RIM15	MET	Sake	Fermentation rate	NA	Complementation test	Protein kinase involved in cell proliferation in response to nutrients	K7	Sake strain	Sake	NA	NA	NA	INDEL	c.5055insAfs	S288c	K7	Watanabe et al. - 2012	NA
ADR1	MET	Sake	Fermentation rate	Comparative gene expression	Deletion mutant analysis	Carbon source-responsive zinc-finger transcription factor	K7	Sake strain	Sake	NA	NA	NA	nsSNP	p.Lys220*	S288c	K7	Watanabe et al. - 2013	NA
ADR1	MET	Sake	Fermentation rate	Comparative gene expression	Deletion mutant analysis	Carbon source-responsive zinc-finger transcription factor	K7	Sake strain	Sake	NA	NA	NA	nsSNP	p.Cys109Ser	S288c	K7	Watanabe et al. - 2013	NA
MKT1	MET	Laboratory	Growth rate, Growth on ethanol	ALE, QTL mapping, BSA, ISA	Allele swapping	Form a complex that may mediate posttranscriptional regulation of HO	SK1	Laboratory strain	Laboratory	S288c (S96)	Laboratory strain	Laboratory	nsSNP	p.Asp30Gly	S288c	SK1	Wilkening et al. - 2014	NA
MKT1	RTS	Laboratory	5-fluorouracil tolerance	QTL mapping, BSA	Allele swapping	Form a complex that may mediate posttranscriptional regulation of HO	SK1	Laboratory strain	Laboratory	S288c (S96)	Laboratory strain	Laboratory	nsSNP	p.Asp30Gly	S288c	SK1	Wilkening et al. - 2014	NA
MKT1	RTS	Laboratory	Growth rate, High temparature growth	QTL mapping, BSA	Allele swapping	Form a complex that may mediate posttranscriptional regulation of HO	SK1	Laboratory strain	Laboratory	S288c (S96)	Laboratory strain	Laboratory	nsSNP	p.Asp30Gly	S288c	SK1	Wilkening et al. - 2014	NA
SFL1	OC	Laboratory	Adhesion, Floculation	QTL mapping, ISA	Allele swapping	Involved in repression of flocculation-related genes	SK1	Laboratory strain	Laboratory	S288c (S96)	Laboratory strain	Laboratory	nsSNP	p.Gln477*	S288c	SK1	Wilkening et al. - 2014	NA
TAO3	MET	Laboratory	Growth rate, Growth on ethanol	ALE, QTL mapping, BSA, ISA	Allele swapping	Component of the RAM signaling network	SK1	Laboratory strain	Laboratory	S288c (S96)	Laboratory strain	Laboratory	nsSNP	p.Glu1493Gln	S288c	SK1	Wilkening et al. - 2014	NA
TAO3	MET	Laboratory	Growth rate, Growth on ethanol	ALE, QTL mapping, BSA, ISA	Allele swapping	Component of the RAM signaling network	SK1	Laboratory strain	Laboratory	S288c (S96)	Laboratory strain	Laboratory	nsSNP	p.Glu1493Gln	S288c	SK1	Wilkening et al. - 2014	NA
TAO3	RTS	Laboratory	Growth rate, High temparature growth	QTL mapping, BSA, ISA	Allele swapping	Component of the RAM signaling network	SK1	Laboratory strain	Laboratory	S288c (S96)	Laboratory strain	Laboratory	nsSNP	p.27Gly, p.128Arg, p.176tyr, p.399Thr, p.495Thr, p.536Ser, p.1660Thr, p.1739Ile, p.2065Val	S288c	S96	Wilkening et al. - 2014	NA
AQY1	RTS	Laboratory	Freezing tolerance, Osmolarity tolerance, Sporulation efficiency	Comparative gene expression	Complementation test	Spore-specific water channel	YPS163	Bark oak tree strain	Nature	S288c	Laboratory strain	Laboratory	INDEL	c.A881delfs	YPS163	SK1	Will et al. - 2010	NA
AQY1	RTS	Laboratory	Freezing tolerance, Osmolarity tolerance, Sporulation efficiency	Comparative gene expression	Complementation test	Spore-specific water channel	YPS163	Bark oak tree strain	Nature	S288c	Laboratory strain	Laboratory	INDEL	c.1_106delfs	YPS163	NCYC3462	Will et al. - 2010	NA
AQY1	RTS	Laboratory	Freezing tolerance, Osmolarity tolerance, Sporulation efficiency	Comparative genomics	Complementation test	Spore-specific water channel	YPS163	Bark oak tree strain	Nature	S288c	Laboratory strain	Laboratory	nsSNP	p.Val121Met	YPS163	S288c	Will et al. - 2010	NA
AQY2	RTS	Laboratory	Freezing tolerance, Osmolarity tolerance, Sporulation efficiency	Comparative gene expression	Complementation test	Water channel that mediates water transport across cell membranes	YPS163	Bark oak tree strain	Nature	S288c	Laboratory strain	Laboratory	INDEL	c.528delfs	YPS163	NCYC3462	Will et al. - 2010	NA
AQY2	RTS	Laboratory	Freezing tolerance, Osmolarity tolerance, Sporulation efficiency	Comparative gene expression	Complementation test	Water channel that mediates water transport across cell membranes	YPS163	Bark oak tree strain	Nature	S288c	Laboratory strain	Laboratory	INDEL	c.324_334delfs	YPS163	S288c	Will et al. - 2010	NA
AQY2	RTS	Laboratory	Freezing tolerance, Osmolarity tolerance, Sporulation efficiency	Comparative gene expression	Complementation test	Water channel that mediates water transport across cell membranes	YPS163	Bark oak tree strain	Nature	S288c	Laboratory strain	Laboratory	INDEL	c.25delfs	YPS163	SK1	Will et al. - 2010	NA
SPT15	RTS	Laboratory	Ethanol tolerance, Osmolarity tolerance	Mutagenesis, gTEM	Mutant analysis	TATA-binding protein	S288c (BY4741)	Laboratory strain	Laboratory	NA	NA	NA	nsSNP	p.Leu76Val, p.Leu175Ser	S288c	NA	Yang et al. - 2011	NA
SPT15	RTS	Laboratory	Ethanol tolerance, Osmolarity tolerance	Mutagenesis, gTEM	Mutant analysis	TATA-binding protein	L3264	Laboratory strain	Laboratory	NA	NA	NA	nsSNP	p.Ser42Asn, p.Cys78Arg, p.Ser163Pro, p.Ile212Asn	S288c	NA	Yang et al. - 2011	NA
MKT1	RTS	Laboratory	Growth rate, High temparature growth	QTL mapping, BSA	RHA	Form a complex that may mediate posttranscriptional regulation of HO	MUCL2817 (21A)	Orange juice isolate	Nature	S288c (BY4742)	Laboratory strain	Laboratory	nsSNP	p.Asp30Gly	S288c	21A	Yang et al. - 2013	NA
NCS2	RTS	Laboratory	Growth rate, High temparature growth	QTL mapping, BSA	RHA	Required for uridine thiolation of Lys(UUU) and Glu(UUC) tRNAs	MUCL2817 (21A)	Orange juice isolate	Nature	S288c (BY4742)	Laboratory strain	Laboratory	nsSNP	p.His71Leu	S288c	21A	Yang et al. - 2013	NA
PRP42	RTS	Laboratory	Growth rate, High temparature growth	QTL mapping, BSA	RHA	U1 snRNP protein involved in splicing	MUCL2817 (21A)	Orange juice isolate	Nature	S288c (BY4742)	Laboratory strain	Laboratory	nsSNP	p.296His, p.467Phe, p.526Glu	S288c	BY4742	Yang et al. - 2013	NA
SMD2	RTS	Laboratory	Growth rate, High temparature growth	QTL mapping, BSA	RHA	part of the spliceosome	MUCL2817 (21A)	Orange juice isolate	Nature	S288c (BY4742)	Laboratory strain	Laboratory	nsSNP	NA	S288c	21A	Yang et al. - 2013	NA
AMN1	OC	Laboratory	Clumpiness	QTL mapping, ISA	Deletion mutant analysis	Negative regulator of the mitotic exit network in daughter cells	RM11 (YEF1946)	Wine strain	Wine	S288c (BY4716)	Laboratory strain	Laboratory	nsSNP	p.Val368Asp	S288c	RM11-1a	Yvert et al. - 2003	NA
GPA1	OC	Laboratory	Cell morphology	QTL mapping, ISA	Allele swapping	Subunit of the G protein involved in pheromone response	RM11 (YEF1946)	Wine strain	Wine	S288c (BY4716)	Laboratory strain	Laboratory	nsSNP	p.469Ile	S288c	BY4716	Yvert et al. - 2003	NA
SSU1	RTS	Wine	SO2 tolerance	QTL mapping, ISA	NA	Plasma membrane protein playing a major role in sulfite detoxification	BO213 (SB)	Industrial wine starter	Wine	Zymaflore VL1 (GN)	Industrial wine starter	Wine	Translocation	SSU1 (XV-T-XVI)	S288c	GN	Zimmer et al. - 2014	NA
