# Supplementary material for: Quantitative Trait Nucleotides Impacting the Technological Performances of Industrial Saccharomyces cerevisiae Strains
Source: Front Genet. 2019 Jul 23;10:683. doi: 10.3389/fgene.2019.00683 (PMC6664092; doi:10.3389/fgene.2019.00683)
Supplement: Supplementary file 3 [file Datasheet_2.csv]

ORF	Gene	ntPos	aaPos	PolymorphismInSAPFile	MutationInSNPEffFile	#isolatesIn1011	#isolatesWithBeneficialAlleleIn1011	AlleleFrequencyOfVariableAllele	AlleleFrequencyOfBeneficialAllele	MAF		SIFT prediction
YNR033W	ABZ1		313	T313R	p.Thr313Arg	1003	1003	0,99	0,99	0,01	missense	TOLERATED
YNR033W	ABZ1		475	N475D	p.Asn475Asp	957	957	0,95	0,95	0,05	missense	TOLERATED
YNR033W	ABZ1		559	K559R	p.Lys559Arg	712	712	0,70	0,70	0,30	missense	TOLERATED
YNR033W	ABZ1		650	Q650E	p.Gln650Glu	1007	1007	1,00	1,00	0,00	missense	TOLERATED
YNR033W	ABZ1		777	N777T	p.Asn777Thr	1005	1005	0,99	0,99	0,01	missense	TOLERATED
YGL234W	ADE5,7		107	107A		0	1011	0,00	1,00	0,00
YOL086C	ADH1		110	S110P		0	0	0,00	0,00	0,00	missense	TOLERATED
YOL086C	ADH1		117	117L		0	1011	0,00	1,00	0,00
YOL086C	ADH1		295	Y295C		0	0	0,00	0,00	0,00	missense	TOLERATED
YOL086C	ADH1		295	Y295S		0	0	0,00	0,00	0,00	missense	TOLERATED
YOL086C	ADH1		295	Y295T		0	0	0,00	0,00	0,00	missense	TOLERATED
YDR216W	ADR1		109	C109S		0	0	0,00	0,00	0,00	missense	DELETERIOUS
YDR216W	ADR1		220	K220*		0	0	0,00	0,00	0,00	nonsense
YCL025C	AGP1		7	L7P	p.Leu7Pro	642	642	0,64	0,64	0,36	missense	TOLERATED
YCL025C	AGP1		24	G24E	p.Gly24Glu	602	602	0,60	0,60	0,40	missense	TOLERATED
YCL025C	AGP1		92	Q92R	p.Gln92Arg	228	228	0,23	0,23	0,23	missense	TOLERATED
YCL025C	AGP1		142	N142S	p.Asn142Ser	45	45	0,04	0,04	0,04	missense	TOLERATED
YCL025C	AGP1		316	A316V	p.Ala316Val	897	897	0,89	0,89	0,11	missense	TOLERATED
YCL025C	AGP1		370	F370L	p.Phe370Leu	49	49	0,05	0,05	0,05	missense	TOLERATED
YCL025C	AGP1		466	I466L	p.Ile466Leu	47	47	0,05	0,05	0,05	missense	TOLERATED
YCL025C	AGP1		530	A530S	p.Ala530Ser	44	44	0,04	0,04	0,04	missense	DELETERIOUS
YCL025C	AGP1		540	L540I	p.Leu540Ile	44	44	0,04	0,04	0,04	missense	TOLERATED
YCL025C	AGP1		597	D597N	p.Asp597Asn	450	450	0,45	0,45	0,45	missense	TOLERATED
YBR132C	AGP2		256	H256Y	p.His256Tyr	199	199	0,20	0,20	0,20	missense	DELETERIOUS
YNL270C	ALP1		126	V126A	p.Val126Ala	917	917	0,91	0,91	0,09	missense	TOLERATED
YBR158W	AMN1		368	V368D	p.Val368Asp	1007	1007	1,00	1,00	0,00	missense	TOLERATED
YPR192W	AQY1		121	V121M	p.Met121Val	730	730	0,72	0,72	0,28	missense	DELETERIOUS
YML099C	ARG81		522	522A	p.Ala522Pro	48	963	0,05	0,95	0,05	missense	TOLERATED
YML099C	ARG81		589	P589L	p.Pro589Leu	436	436	0,43	0,43	0,43	missense	TOLERATED
YML099C	ARG81		608	Q608H		0	0	0,00	0,00	0,00	missense	TOLERATED
YGL202W	ARO8		7	7K	p.Lys7Arg	698	313	0,69	0,31	0,31	missense	DELETERIOUS
YMR119W	ASI1		550	K550E	p.Lys550Glu	661	661	0,65	0,65	0,35	missense	TOLERATED
YDR321W	ASP1		142	142D	p.Asp142His	4	1007	0,00	1,00	0,00	missense	DELETERIOUS
YNR058W	BIO3		380	S380F	p.Ser380Phe	216	216	0,21	0,21	0,21	missense	DELETERIOUS
YER177W	BMH1		55	G55D		0	0	0,00	0,00	0,00	missense	TOLERATED
YER177W	BMH1		174	G174D		0	0	0,00	0,00	0,00	missense	DELETERIOUS
YER177W	BMH1		178	N178S	p.Asn178Ser	0	0	0,00	0,00	0,00	missense	DELETERIOUS
YER177W	BMH1		214	E214*		0	0	0,00	0,00	0,00	nonsense
YER177W	BMH1		216	Y216*		0	0	0,00	0,00	0,00	nonsense
YER177W	BMH1		217	K217*		0	0	0,00	0,00	0,00	nonsense
YER177W	BMH1		230	L230*		0	0	0,00	0,00	0,00	nonsense
YML111W	BUL2		883	883L	p.Leu883Phe	993	18	0,98	0,02	0,02	missense	TOLERATED
YOR125C	CAT5		91	I91M	p.Ile91Met	966	966	0,96	0,96	0,04	missense	DELETERIOUS
YAL038W	CDC19	1077	359	C1077T	p.Ile359Ile	87	87	0,09	0,09	0,09	synonymous
YAL038W	CDC19	1167	389	T1167C	p.Ala389Ala	140	140	0,14	0,14	0,14	synonymous
YHR166C	CDC23		71	M71I		0	0	0,00	0,00	0,00	missense	TOLERATED
YBR160W	CDC28		79	S79F	p.Ser79Phe	1	1	0,00	0,00	0,00	missense	DELETERIOUS
YDR231C	COX20		9	Q9R	p.Gln9Arg	154	154	0,15	0,15	0,15	missense	TOLERATED
YJL005W	CYR1		1682	E1682K		0	0	0,00	0,00	0,00	missense	DELETERIOUS
YIR027C	DAL1		139	P139S	p.Pro139Ser	10	0	0,01	0,00	0,01	missense	DELETERIOUS
YIR028W	DAL4		401	R401*		0	0	0,00	0,00	0,00	nonsense
YBL101C	ECM21		193	N193*		0	0	0,00	0,00	0,00	nonsense
YNL084C	END3		258	258S	p.Ser258Asn	341	670	0,34	0,66	0,34	missense	TOLERATED
YNL084C	END3		268	268D	p.Asp268Asn	972	39	0,96	0,04	0,04	missense	TOLERATED
YMR220W	ERG8		49	G49E	p.Gly49Glu	259	259	0,26	0,26	0,26	missense	DELETERIOUS
YMR220W	ERG8		192	A192S	p.Ala192Ser	986	986	0,98	0,98	0,02	missense	TOLERATED
YMR220W	ERG8		247	D247N	p.Asp247Asn	379	379	0,37	0,37	0,37	missense	DELETERIOUS
YHR190W	ERG9		286	G286S	p.Gly286Ser	1004	1004	0,99	0,99	0,01	missense	DELETERIOUS
YKL182W	FAS1		1504	A1504V	p.Val1504Ala	29	982	0,03	0,97	0,03	missense	TOLERATED
YKL182W	FAS1		1715	1715V	p.Val1715Ala	136	875	0,13	0,87	0,13	missense	TOLERATED
YKL182W	FAS1		1970	1970V	p.Val1970Ile	45	966	0,04	0,96	0,04	missense	DELETERIOUS
YPL231W	FAS2		57	A57T	p.Ala57Thr	524	524	0,52	0,52	0,48	missense	DELETERIOUS
YPL231W	FAS2		565	S565N	p.Ser565Asn	670	670	0,66	0,66	0,34	missense	TOLERATED
YPL231W	FAS2		1136	A1136T	p.Ala1136Thr	14	14	0,01	0,01	0,01	missense	TOLERATED
YPL231W	FAS2		1250	G1250S	p.Gly1250Ser	1	1	0,00	0,00	0,00	missense	TOLERATED
YPL231W	FAS2		1624	V1624I	p.Val1624Ile	42	42	0,04	0,04	0,04	missense	TOLERATED
YPL231W	FAS2		1800	S1800N	p.Ser1800Asn	816	816	0,81	0,81	0,19	missense	TOLERATED
YNL068C	FKH2		500	500K	p.Lys500Gln	509	502	0,50	0,50	0,50	missense	TOLERATED
YNL068C	FKH2		574	574S	p.Ser574Pro	28	983	0,03	0,97	0,03	missense	TOLERATED
YNL068C	FKH2		791	791S	p.Ser791Asn	999	12	0,99	0,01	0,01	missense	TOLERATED
YIR019C	FLO11		477	Q477*		0	0	0,00	0,00	0,00	nonsense
YER109C	FLO8		142	*142W	p.Ter142Trpext*	987	987	0,98	0,98	0,02	stop loss
YER109C	FLO8		383	C383G	p.Cys383Gly	999	999	0,99	0,99	0,01	missense	TOLERATED
YIL134W	FLX1		239	239V	p.Val239Ile	703	308	0,70	0,30	0,30	missense	TOLERATED
YNR047W	FPK1		520	R520K	p.Arg520Lys	105	105	0,10	0,10	0,10	missense	TOLERATED
YLR088W	GAA1		108	T108I		0	0	0,00	0,00	0,00	missense	TOLERATED
YML051W	GAL80		36	H36Y		0	0	0,00	0,00	0,00	missense	DELETERIOUS
YML051W	GAL80		158	I158N		0	0	0,00	0,00	0,00	missense	TOLERATED
YML051W	GAL80		222	T222K		0	0	0,00	0,00	0,00	missense	DELETERIOUS
YML051W	GAL80		361	I361M		0	0	0,00	0,00	0,00	missense	TOLERATED
YML051W	GAL80		392	Q392H		0	0	0,00	0,00	0,00	missense	DELETERIOUS
YFL021W	GAT1		331	C331Y		0	0	0,00	0,00	0,00	missense	DELETERIOUS
YFL021W	GAT1		441	A441V	p.Ala441Val	60	60	0,06	0,06	0,06	missense	TOLERATED
YGL195W	GCN1		561	561E	p.Glu561Asp	43	968	0,04	0,96	0,04	missense	TOLERATED
YGL195W	GCN1		963	T963A	p.Ala963Thr	45	45	0,04	0,04	0,04	missense	TOLERATED
YDL171C	GLT1		65	G65E	p.Glu65Gly	393	393	0,39	0,39	0,39	missense	TOLERATED
YDL171C	GLT1		321	D321N	p.Asp321Asn	222	222	0,22	0,22	0,22	missense	DELETERIOUS
YDL171C	GLT1		679	K679R	p.Lys679Arg	692	692	0,68	0,68	0,32	missense	TOLERATED
YDL171C	GLT1		1988	G1988D	p.Gly1988Asp	463	463	0,46	0,46	0,46	missense	DELETERIOUS
YHR005C	GPA1		469	469I	p.Ile469Ser	993	18	0,98	0,02	0,02	missense	TOLERATED
YDL022W	GPD1		164	L164P	p.Leu164Pro	36	36	0,04	0,04	0,04	missense	DELETERIOUS
YDL035C	GPR1		316	Y316*		0	0	0,00	0,00	0,00	nonsense
YHL032C	GUT1		28	K28E	p.Lys28Glu	338	338	0,33	0,33	0,33	missense	TOLERATED
YHL032C	GUT1		107	G107S	p.Gly107Ser	374	374	0,37	0,37	0,37	missense	DELETERIOUS
YHL032C	GUT1		193	I193T	p.Ile193Thr	987	987	0,98	0,98	0,02	missense	DELETERIOUS
YPR008W	HAA1		135	S135F		0	0	0,00	0,00	0,00	missense	TOLERATED
YPR008W	HAA1		505	S505N		0	0	0,00	0,00	0,00	missense	TOLERATED
YKL109W	HAP4		345	345Y		0	1011	0,00	1,00	0,00
YKL109W	HAP4		363	363M	p.Met363Ile	27	984	0,03	0,97	0,03	missense	DELETERIOUS
YKL109W	HAP4		369	369P	p.Pro369Ser	27	984	0,03	0,97	0,03	missense	DELETERIOUS
YKL109W	HAP4		501	501K	p.Lys501Glu	11	1000	0,01	0,99	0,01	missense	DELETERIOUS
YMR172W	HOT1		107	P107S	p.Pro107Ser	266	266	0,26	0,26	0,26	missense	DELETERIOUS
YMR172W	HOT1		274	H274Y	p.His274Tyr	60	60	0,06	0,06	0,06	missense	TOLERATED
YDR345C	HXT3		200	T200A	p.Thr200Ala	33	33	0,03	0,03	0,03	missense	TOLERATED
YDR345C	HXT3		209	I209V	p.Ile209Val	34	34	0,03	0,03	0,03	missense	TOLERATED
YDR345C	HXT3		324	M324I	p.Met324Ile	44	44	0,04	0,04	0,04	missense	TOLERATED
YDR345C	HXT3		388	L388M		0	0	0,00	0,00	0,00	missense	TOLERATED
YDR345C	HXT3		389	Y389W		0	0	0,00	0,00	0,00	missense	TOLERATED
YDR345C	HXT3		392	I392V	p.Ile392Val	336	336	0,33	0,33	0,33	missense	TOLERATED
YDR345C	HXT3		414	E414Q	p.Glu414Gln	162	162	0,16	0,16	0,16	missense	TOLERATED
YDR345C	HXT3		415	G415N	p.Gly415Asn	0	0	0,00	0,00	0,00	missense	TOLERATED
YDR345C	HXT3		449	I449V	p.Ile449Val	45	45	0,04	0,04	0,04	missense	TOLERATED
YCL009C	ILV6		4	S4L	p.Ser4Leu	20	20	0,02	0,02	0,02	missense	TOLERATED
YCL009C	ILV6		56	A56P	p.Ala56Pro	39	39	0,04	0,04	0,04	missense	DELETERIOUS
YJR094C	IME1		325	325L	p.Leu325Met	37	974	0,04	0,96	0,04	missense	DELETERIOUS
YBR140C	IRA1		1246	A1246S	p.Ala1246Ser	30	0	0,03	0,00	0,03	missense	TOLERATED
YBR140C	IRA1		2651	2651V	p.Val2651Ala	25	986	0,02	0,98	0,02	missense	TOLERATED
YBR140C	IRA1		2935	V2935M	p.Val2935Met	11	11	0,01	0,01	0,01	missense	TOLERATED
YOL081W	IRA2		2933	L2933*		0	0	0,00	0,00	0,00	nonsense
YFR055W	IRC7			*341Y		0	0	0,00	0,00	0,00	stop codon loss
YKL032C	IXR1		45	T45A	p.Thr45Ala	510	510	0,50	0,50	0,50	missense	DELETERIOUS
YKL032C	IXR1		65	Q65*		0	0	0,00	0,00	0,00	nonsense
YKL032C	IXR1		93	Y93F	p.Tyr93Phe	725	725	0,72	0,72	0,28	missense	TOLERATED
YKL032C	IXR1		291	M291L		0	0	0,00	0,00	0,00	missense	TOLERATED
YOR108W	LEU9		76	D76H	p.Asp76His	48	48	0,05	0,05	0,05	missense	DELETERIOUS
YOR108W	LEU9		176	S176Y	p.Ser176Tyr	263	263	0,26	0,26	0,26	missense	DELETERIOUS
YKL176C	LST4		270	P270L		0	0	0,00	0,00	0,00	missense	TOLERATED
YMR021C	MAC1		271	C271W		0	0	0,00	0,00	0,00	missense	DELETERIOUS
YMR021C	MAC1		271	C271Y		0	0	0,00	0,00	0,00	missense	DELETERIOUS
YMR021C	MAC1		271	C271S		0	0	0,00	0,00	0,00	missense	TOLERATED
YKL029C	MAE1		605	605I	p.Ile605Val	293	718	0,29	0,71	0,29	missense	TOLERATED
YBR297W	MAL33		343	L343F	p.Phe343Leu	8	8	0,01	0,01	0,01	missense	TOLERATED
YOL126C	MDH2		87	G87C	p.Gly87Cys	2	2	0,00	0,00	0,00	missense	TOLERATED
YGL197W	MDS3		8	8T	p.Thr8Ala	521	490	0,52	0,48	0,48	missense	TOLERATED
YGL197W	MDS3		99	99S		0	1011	0,00	1,00	0,00
YGL197W	MDS3		367	D367N	p.Asp367Asn	71	71	0,07	0,07	0,07	missense	TOLERATED
YGL197W	MDS3		969	T969I	p.Thr969Ile	49	49	0,05	0,05	0,05	missense	DELETERIOUS
YNL142W	MEP2		352	G352A	p.Gly352Ala	981	981	0,97	0,97	0,03	missense	DELETERIOUS
YFR030W	MET10		59	W59*		0	0	0,00	0,00	0,00	nonsense
YFR030W	MET10		458	A458T	p.Ala458Thr	9	9	0,01	0,01	0,01	missense	TOLERATED
YFR030W	MET10		511	T511I	p.Thr511Ile	573	573	0,57	0,57	0,43	missense	TOLERATED
YFR030W	MET10		606	L606F		0	0	0,00	0,00	0,00	missense	TOLERATED
YFR030W	MET10		662	T662K	p.Thr662Lys	1	1	0,00	0,00	0,00	missense	DELETERIOUS
YFR030W	MET10		687	G687D	p.Gly687Asp	9	9	0,01	0,01	0,01	missense	DELETERIOUS
YFR030W	MET10		805	E805K	p.Glu805Lys	14	14	0,01	0,01	0,01	missense	TOLERATED
YFR030W	MET10		841	W841*		0	0	0,00	0,00	0,00	nonsense
YFR030W	MET10		929	E929K		0	0	0,00	0,00	0,00	missense	DELETERIOUS
YFR030W	MET10		990	T990I		0	0	0,00	0,00	0,00	missense	DELETERIOUS
YFR030W	MET10		997	T997I		0	0	0,00	0,00	0,00	missense	TOLERATED
YNL277W	MET2		301	301G	p.Gly301Arg	973	38	0,96	0,04	0,04	missense	DELETERIOUS
YJR137C	MET5		47	N47D	p.Asp47Asn	6	6	0,01	0,01	0,01	missense	TOLERATED
YJR137C	MET5		288	V288*		0	0	0,00	0,00	0,00	nonsense
YJR137C	MET5		979	A979T		0	0	0,00	0,00	0,00	missense	TOLERATED
YJR137C	MET5		1115	G1115D		0	0	0,00	0,00	0,00	missense	TOLERATED
YJR137C	MET5		1356	E1356K		0	0	0,00	0,00	0,00	missense	TOLERATED
YPL169C	MEX67		152	M152I		0	0	0,00	0,00	0,00	missense	TOLERATED
YOR330C	MIP1		661	A661T	p.Ala661Thr	1006	1006	1,00	1,00	0,00	missense	DELETERIOUS
YNL085W	MKT1		30	D30G	p.Asp30Gly	1006	1006	1,00	1,00	0,00	missense	DELETERIOUS
YNL085W	MKT1		453	K453R	p.Lys453Arg	1005	1005	0,99	0,99	0,01	missense	TOLERATED
YER068W	MOT2		230	G230D	p.Gly230Asp	0	0	0,00	0,00	0,00	missense	DELETERIOUS
YGR014W	MSB2		529	S529F	p.Ser529Phe	48	48	0,05	0,05	0,05	missense	DELETERIOUS
YMR037C	MSN2		103	A103T	p.Ala103Thr	26	26	0,03	0,03	0,03	missense	TOLERATED
YMR037C	MSN2		119	S119N	p.Ser119Asn	958	958	0,95	0,95	0,05	missense	TOLERATED
YMR037C	MSN2		598	N598D	p.Asn598Asp	123	123	0,12	0,12	0,12	missense	TOLERATED
YKL062W	MSN4	2	1	c.T2C	p.Met1?	25	25	0,02	0,02		start codon loss
YKL062W	MSN4		514	Q514*	p.Gln514*	23	23	0,02	0,02		nonsense
YMR164C	MSS11		46	46V	p.Val46Ala	952	59	0,94	0,06	0,06	missense	DELETERIOUS
YMR164C	MSS11		64	64I	p.Ile64Ser	510	501	0,50	0,50	0,50	missense	DELETERIOUS
YMR164C	MSS11		93	93G	p.Gly93Glu	881	130	0,87	0,13	0,13	missense	DELETERIOUS
YMR164C	MSS11		480	480S	p.Ser480Asn	737	274	0,73	0,27	0,27	missense	TOLERATED
YMR164C	MSS11		496	496Y	p.Tyr496His	5	1006	0,00	1,00	0,00	missense	TOLERATED
YMR164C	MSS11		528	528T	p.Thr528Ala	944	67	0,93	0,07	0,07	missense	DELETERIOUS
YMR164C	MSS11		538	538S	p.Ser538Pro	948	63	0,94	0,06	0,06	missense	TOLERATED
YDR277C	MTH1		338	Q338*		0	0	0,00	0,00	0,00	nonsense
YNL119W	NCS2		71	H71L	p.His71Leu	1003	1003	0,99	0,99	0,01	missense	TOLERATED
YDR043C	NRG1		129	P129H	p.Pro129His	42	42	0,04	0,04	0,04	missense	TOLERATED
YDR043C	NRG1		156	T156S	p.Thr156Ser	41	41	0,04	0,04	0,04	missense	TOLERATED
YHR179W	OYE2		95	I95*		0	0	0,00	0,00	0,00	nonsense
YDR538W	PAD1		213	D213G	p.Asp213Gly	12	12	0,01	0,01	0,01	missense	DELETERIOUS
YJL128C	PBS2		389	K389M		0	0	0,00	0,00	0,00	missense	DELETERIOUS
YGL013C	PDR1		308	M308I		0	0	0,00	0,00	0,00	missense	TOLERATED
YGL013C	PDR1		438	H438Y	p.His438Tyr	3	3	0,00	0,00	0,00	missense	TOLERATED
YGL013C	PDR1		955	S955L	p.Leu955Ser	11	11	0,01	0,01	0,01	missense	TOLERATED
YBL005W	PDR3		948	G948D		0	0	0,00	0,00	0,00	missense	TOLERATED
YBL005W	PDR3		950	L950S		0	0	0,00	0,00	0,00	missense	TOLERATED
YBL005W	PDR3		957	G957D		0	0	0,00	0,00	0,00	missense	TOLERATED
YLR266C	PDR8		9	K9T	p.Lys9Thr	185	185	0,18	0,18	0,18	missense	DELETERIOUS
YLR266C	PDR8		17	S17L	p.Ser17Leu	699	699	0,69	0,69	0,31	missense	DELETERIOUS
YLR266C	PDR8		79	P79S	p.Pro79Ser	72	72	0,07	0,07	0,07	missense	TOLERATED
YLR266C	PDR8		198	G198D	p.Gly198Asp	1001	1001	0,99	0,99	0,01	missense	DELETERIOUS
YLR266C	PDR8		263	H263R	p.His263Arg	377	377	0,37	0,37	0,37	missense	TOLERATED
YLR266C	PDR8		267	T267S	p.Thr267Ser	706	706	0,70	0,70	0,30	missense	TOLERATED
YGL008C	PMA1		74	L74P	p.Pro74Leu	531	531	0,53	0,53	0,47	missense	DELETERIOUS
YGL008C	PMA1		176	L176M	p.Leu176Met	19	19	0,02	0,02	0,02	missense	TOLERATED
YGL008C	PMA1		200	D200E	p.Asp200Glu	13	13	0,01	0,01	0,01	missense	DELETERIOUS
YGL008C	PMA1		283	Q283R	p.Gln283Arg	50	50	0,05	0,05	0,05	missense	TOLERATED
YGL008C	PMA1		290	L290V	p.Leu290Val	19	19	0,02	0,02	0,02	missense	TOLERATED
YGL008C	PMA1		431	K431I				0,00	0,00	0,00	missense	TOLERATED
YGL008C	PMA1		432	Q432E		0	0	0,00	0,00	0,00	missense	TOLERATED
YGL008C	PMA1		718	D718N	p.Asp718Asn	535	535	0,53	0,53	0,47	missense	TOLERATED
YGL008C	PMA1		875	E875Q	p.Glu875Gln	50	50	0,05	0,05	0,05	missense	TOLERATED
YNL082W	PMS1		41	41N	p.Asn41Ser	133	878	0,13	0,87	0,13	missense	TOLERATED
YNL082W	PMS1		112	112I	p.Ile112Thr	281	730	0,28	0,72	0,28	missense	DELETERIOUS
YNL082W	PMS1		384	384F	p.Phe384Val	393	618	0,39	0,61	0,39	missense	TOLERATED
YNL082W	PMS1		416	416T		0	1011	0,00	1,00	0,00
YNL082W	PMS1		417	417T		0	1011	0,00	1,00	0,00
YNL082W	PMS1		513	513Y	p.Tyr513Phe	68	943	0,07	0,93	0,07	missense	TOLERATED
YNL082W	PMS1		818	818R	p.Arg818Lys	80	931	0,08	0,92	0,08	missense	TOLERATED
YDR300C	PRO1		150	I150T		0	0	0,00	0,00	0,00	missense	DELETERIOUS
YDR300C	PRO1		154	D154N		0	0	0,00	0,00	0,00	missense	DELETERIOUS
YDR235W	PRP42		296	296H		0	1011	0,00	1,00	0,00
YDR235W	PRP42		467	467F	p.Phe467Ser	970	41	0,96	0,04	0,04	missense	TOLERATED
YDR235W	PRP42		526	526E	p.Glu526Gln	969	42	0,96	0,04	0,04	missense	TOLERATED
YOR361C	PRT1		462	K462E		0	0	0,00	0,00	0,00	missense	DELETERIOUS
YOR348C	PUT4		9	K9R		0	0	0,00	0,00	0,00	missense	TOLERATED
YOR348C	PUT4	99	33	c.C99T		0	0	0,00	0,00	0,00	synonymous
YOR348C	PUT4		34	K34R		0	0	0,00	0,00	0,00	missense	TOLERATED
YOR348C	PUT4		35	K35R		0	0	0,00	0,00	0,00	missense	TOLERATED
YOR348C	PUT4		60	K60R		0	0	0,00	0,00	0,00	missense	TOLERATED
YOR348C	PUT4		68	K68R		0	0	0,00	0,00	0,00	missense	TOLERATED
YOR348C	PUT4		71	K71R		0	0	0,00	0,00	0,00	missense	TOLERATED
YOR348C	PUT4		93	K93R		0	0	0,00	0,00	0,00	missense	TOLERATED
YOR348C	PUT4		105	K105R		0	0	0,00	0,00	0,00	missense	TOLERATED
YOR348C	PUT4		107	K107R		0	0	0,00	0,00	0,00	missense	TOLERATED
YOR348C	PUT4		234	I234T	p.Ile234Thr	1	1	0,00	0,00	0,00	missense	TOLERATED
YOR348C	PUT4		512	N512N	p.Asn512Asn	93	93	0,09	0,09	0,09	synonymous
YOR348C	PUT4		605	S605A		0	0	0,00	0,00	0,00	missense	TOLERATED
YLR032W	RAD5		791	791I	p.Ile791Ser	2	1009	0,00	1,00	0,00	missense	TOLERATED
YLR248W	RCK2		113	H113Q	p.Gln113His	472	539	0,47	0,53	0,47	missense	TOLERATED
YLR248W	RCK2		456	A456S	p.Ala456Ser	459	459	0,45	0,45	0,45	missense	TOLERATED
YOR127W	RGA1		358	358P	p.Pro358Thr	11	1000	0,01	0,99	0,01	missense	TOLERATED
YOR127W	RGA1		415	I415F	p.Ile415Phe	16	16	0,02	0,02	0,02	missense	TOLERATED
YOR127W	RGA1		658	Y658S	p.Tyr658Ser	24	24	0,02	0,02	0,02	missense	TOLERATED
YOR127W	RGA1		866	V866A	p.Val866Ala	1001	1001	0,99	0,99	0,01	missense	DELETERIOUS
YKL038W	RGT1		326	L326P	p.Leu326Pro	389	389	0,38	0,38	0,38	missense	DELETERIOUS
YKL038W	RGT1		717	I717V	p.Ile717Val	509	509	0,50	0,50	0,50	missense	TOLERATED
YKL038W	RGT1		722	P722A	p.Pro722Ala	528	528	0,52	0,52	0,48	missense	TOLERATED
YKL038W	RGT1		729	S729N	p.Ser729Asn	530	530	0,52	0,52	0,48	missense	TOLERATED
YMR030W	RSF1		181	181D	p.Asp181Gly	226	785	0,22	0,78	0,22	missense	DELETERIOUS
YOR140W	SFL1		477	Q477*	p.Gln477*	1	1	0,00	0,00	0,00	nonsense
YOR007C	SGT2		1	M1I		0	0	0,00	0,00	0,00	missense	TOLERATED
YDL042C	SIR2		65	P65T	p.Pro65Thr	441	441	0,44	0,44	0,44	missense	TOLERATED
YDL042C	SIR2		92	V92E	p.Val92Glu	2	2	0,00	0,00	0,00	missense	TOLERATED
YDL042C	SIR2		158	D158V	p.Asp158Val	2	2	0,00	0,00	0,00	missense	TOLERATED
YDL042C	SIR2		178	Q178H	p.Gln178His	54	54	0,05	0,05	0,05	missense	TOLERATED
YDL042C	SIR2		201	201S	p.Ser201Gly	53	958	0,05	0,95	0,05	missense	TOLERATED
YDL042C	SIR2		424	M424V	p.Met424Val	461	461	0,46	0,46	0,46	missense	TOLERATED
YNL311C	SKP2		350	350I	p.Ile350Val	163	848	0,16	0,84	0,16	missense	TOLERATED
YNL311C	SKP2		357	T357I	p.Thr357Ile	3	3	0,00	0,00	0,00	missense	DELETERIOUS
YPL026C	SKS1		274	P274L		0	0	0,00	0,00	0,00	missense	DELETERIOUS
YIL147C	SLN1		1148	P1148S		0	0	0,00	0,00	0,00	missense	DELETERIOUS
YIL147C	SLN1		1196	P1196L		0	0	0,00	0,00	0,00	missense	DELETERIOUS
YBR182C	SMP1		110	110Q	p.Gln110Arg	10	1001	0,01	0,99	0,01	missense	TOLERATED
YBR182C	SMP1		269	P269Q	p.Pro269Gln	41	41	0,04	0,04	0,04	missense	TOLERATED
YER148W	SPT15		42	S42N	p.Ser42Asn	3	3	0,00	0,00	0,00	missense	TOLERATED
YER148W	SPT15		76	L76V		0	0	0,00	0,00	0,00	missense	DELETERIOUS
YER148W	SPT15		78	C78R		0	0	0,00	0,00	0,00	missense	DELETERIOUS
YER148W	SPT15		163	S163P		0	0	0,00	0,00	0,00	missense	DELETERIOUS
YER148W	SPT15		175	L175S		0	0	0,00	0,00	0,00	missense	DELETERIOUS
YER148W	SPT15		212	I212N		0	0	0,00	0,00	0,00	missense	DELETERIOUS
YDR293C	SSD1		698	*698Y	p.Tyr698*	4	1007	0,00	1,00	0,00	nonsense
YIL129C	TAO3		27	27G	p.Gly27Ser	172	839	0,17	0,83	0,17	missense	TOLERATED
YIL129C	TAO3		176	176Y	p.Tyr176Cys	9	1002	0,01	0,99	0,01	missense	TOLERATED
YIL129C	TAO3		399	399T	p.Thr399Ser	410	601	0,41	0,59	0,41	missense	TOLERATED
YIL129C	TAO3		495	495T		0	1011	0,00	1,00	0,00
YIL129C	TAO3		536	536S	p.Ser536Asn	1003	8	0,99	0,01	0,01	missense	TOLERATED
YIL129C	TAO3		1493	E1493Q	p.Glu1493Gln	2	2	0,00	0,00	0,00	missense	TOLERATED
YIL129C	TAO3		1660	1660T	p.Thr1660Ala	7	1004	0,01	0,99	0,01	missense	TOLERATED
YIL129C	TAO3		1739	F1739I	p.Ile1739Phe	20	991	0,02	0,98	0,02	missense	TOLERATED
YIL129C	TAO3		2065	2065V	p.Val2065Ala	7	1004	0,01	0,99	0,01	missense	TOLERATED
YJR066W	TOR1		216	*216E		0	1011	0,00	1,00	0,00	nonsense
YJL129C	TRK1		551	H547P		0	0	0,00	0,00	0,00	missense	TOLERATED
YJL129C	TRK1		1143	C1137S		0	1011	0,00	1,00	0,00	missense	DELETERIOUS
YJL129C	TRK1		1190	E1184G		0	0	0,00	0,00	0,00	missense	DELETERIOUS
YJL129C	TRK1		1227	Q1221K		0	1011	0,00	1,00	0,00	missense	TOLERATED
YDR353W	TRR1	156	52	c.C156T	p.Ile52Ile	993	993	0,98	0,98	0,02	synonymous
YNL229C	URE2		182	G182E		0	0	0,00	0,00	0,00	missense	DELETERIOUS
YKR042W	UTH1		224	D224Y		0	0	0,00	0,00	0,00	missense	DELETERIOUS
YDR247W	VHS1		371	S371*		0	0	0,00	0,00	0,00	nonsense
YPR036W	VMA13		120	D120G	p.Asp120Gly	11	11	0,01	0,01	0,01	missense	TOLERATED
YJR126C	VPS70		199	P199Y		0	0	0,00	0,00	0,00	missense	DELETERIOUS
YML076C	WAR1		129	P129S	p.Pro129Ser	990	990	0,98	0,98	0,02	missense	DELETERIOUS
YML076C	WAR1		180	G180V	p.Gly180Val	37	37	0,04	0,04	0,04	missense	TOLERATED
YML076C	WAR1		268	F268S	p.Phe268Ser	222	222	0,22	0,22	0,22	missense	TOLERATED
YML076C	WAR1		731	P731T	p.Pro731Thr	36	36	0,04	0,04	0,04	missense	TOLERATED
YML076C	WAR1		893	D893G	p.Asp893Gly	999	999	0,99	0,99	0,01	missense	DELETERIOUS
YML007W	YAP1		573	Q573*		0	0	0,00	0,00	0,00	nonsense
YFL040W	YFL040W		44	P44S	p.Pro44Ser	20	20	0,02	0,02	0,02	missense	TOLERATED
YJR030C	YJR030C		343	D343E	p.Asp343Glu	296	296	0,29	0,29	0,29	missense	TOLERATED
